# Supplementary material for: (E)-1-(4-Chloro­phen­yl)-3-[4-(diethyl­amino)phen­yl]prop-2-en-1-one
Source: Acta Crystallogr Sect E Struct Rep Online. 2010 Jan 9;66(Pt 2):o254–5. doi: 10.1107/S1600536809054683 (PMC2979838; doi:10.1107/S1600536809054683)
Supplement: Supplementary file 2 [file e-66-0o254-Isup2.hkl]

# 
# h,k,l, Fc-squared, Fo-squared, sigma(Fo-squared) and status flag 
# 
data_I
_shelx_title ' tkb3_0m in P2(1)/c  (100K)' 
_shelx_refln_list_code          4 
_shelx_F_calc_maximum      405.17 
_exptl_crystal_F_000      1328.00 
_reflns_d_resolution_high  0.7107 
 
loop_ 
 _symmetry_equiv_pos_as_xyz 
 'x, y, z' 
 '-x, y+1/2, -z+1/2' 
 '-x, -y, -z' 
 'x, -y-1/2, z-1/2' 
 
_cell_length_a    17.2073 
_cell_length_b    11.9467 
_cell_length_c    15.7996 
_cell_angle_alpha  90.000 
_cell_angle_beta   97.268 
_cell_angle_gamma  90.000 
 
_shelx_F_squared_multiplier     1.000 
 
loop_ 
 _refln_index_h 
 _refln_index_k 
 _refln_index_l 
 _refln_F_squared_calc 
 _refln_F_squared_meas 
 _refln_F_squared_sigma 
 _refln_observed_status 
   1   0   0      661.24       -0.59      0.29 o 
   2   0   0     7574.29     7480.51    105.88 o 
   3   0   0       45.07       26.95      3.41 o 
   4   0   0      326.22      273.93      9.34 o 
   5   0   0       94.17       89.70      4.71 o 
   6   0   0    12833.05    12453.27    118.45 o 
   7   0   0       13.92       13.77      3.03 o 
   8   0   0     3240.04     3447.74     39.90 o 
   9   0   0      639.04      691.90     16.57 o 
  10   0   0     1030.44     1203.28     22.09 o 
  11   0   0      143.68      169.01      9.21 o 
  12   0   0     8127.09     7968.24     92.77 o 
  13   0   0       50.36       74.93      7.94 o 
  14   0   0      955.89      988.30     24.23 o 
  15   0   0     2824.87     2851.55     50.85 o 
  16   0   0        5.16       18.63     10.05 o 
  17   0   0      127.71      110.66     17.30 o 
  18   0   0     1100.74     1141.03     87.51 o 
  19   0   0      139.11       44.60     29.45 o 
  20   0   0       35.67       19.62     27.69 o 
  21   0   0       30.91      -16.31     20.05 o 
  22   0   0       50.07       28.62     32.36 o 
  23   0   0       29.77       51.76     36.76 o 
  24   0   0      186.52      180.34     58.21 o 
   1   1   0      125.30      105.56      3.73 o 
   2   1   0     9485.76     8866.23     60.83 o 
   3   1   0      768.42      705.44      7.46 o 
   4   1   0     8378.47     8135.58     54.14 o 
   5   1   0       71.89       75.97      3.33 o 
   6   1   0     2389.42     2396.84     21.39 o 
   7   1   0     1626.19     1787.88     18.13 o 
   8   1   0    15193.46    15593.17    106.49 o 
   9   1   0       60.89       56.69      3.89 o 
  10   1   0     4550.74     4517.73     43.39 o 
  11   1   0      215.08      240.54      7.91 o 
  12   1   0       15.32       17.30      3.50 o 
  13   1   0      686.70      716.59     14.00 o 
  14   1   0       40.27       39.74      6.09 o 
  15   1   0     4094.37     4088.32     50.32 o 
  16   1   0      198.80      196.56     15.16 o 
  17   1   0      387.89      396.42     33.87 o 
  18   1   0       36.05        4.20     33.09 o 
  19   1   0      224.23      213.79     42.97 o 
  20   1   0      897.83     1053.85     72.41 o 
  21   1   0      818.05      918.40     66.15 o 
  22   1   0      831.75      838.86     66.56 o 
  23   1   0       87.28       68.14     46.05 o 
   0   2   0     5293.61     5210.85     54.39 o 
   1   2   0        3.24       -2.53      1.26 o 
   2   2   0    12903.94    12558.77     97.96 o 
   3   2   0      474.57      444.76      7.04 o 
   4   2   0     1305.68     1248.56     12.73 o 
   5   2   0      529.72      542.87      8.01 o 
   6   2   0     5957.02     6027.02     43.62 o 
   7   2   0      382.52      441.43      8.59 o 
   8   2   0     6307.75     6459.06     50.98 o 
   9   2   0       46.03       44.81      3.97 o 
  10   2   0      697.41      642.79     13.65 o 
  11   2   0       49.16       48.95      5.01 o 
  12   2   0     2230.60     2263.53     28.60 o 
  13   2   0      555.20      556.11     13.12 o 
  14   2   0     3735.33     3656.55     43.25 o 
  15   2   0      150.51      120.77     10.76 o 
  16   2   0        5.17       -6.19      5.28 o 
  17   2   0        1.68        3.50      7.86 o 
  18   2   0      392.12      292.39     40.04 o 
  19   2   0      718.31      795.91     57.47 o 
  20   2   0      370.76      295.51     40.57 o 
  21   2   0      376.16      453.39     50.52 o 
  22   2   0      278.86      321.53     83.22 o 
  23   2   0        1.12       -9.23     21.06 o 
   1   3   0      285.48      285.11      5.74 o 
   2   3   0     2828.58     2722.91     24.89 o 
   3   3   0      158.47      178.48      4.80 o 
   4   3   0     3529.20     3582.96     31.59 o 
   5   3   0      575.10      602.61      8.61 o 
   6   3   0        1.47        2.01      2.04 o 
   7   3   0     2065.23     2130.87     21.19 o 
   8   3   0       52.74       34.63      4.00 o 
   9   3   0        8.31       14.22      2.96 o 
  10   3   0     1065.09     1004.38     17.27 o 
  11   3   0       15.54        6.52      3.57 o 
  12   3   0        9.45        4.03      3.45 o 
  13   3   0     2018.49     1947.78     29.81 o 
  14   3   0     3893.64     4100.91     56.31 o 
  15   3   0       79.89       63.11      8.17 o 
  16   3   0      330.84      389.24     17.98 o 
  17   3   0        0.09        4.21      7.91 o 
  18   3   0      376.93      409.07     42.62 o 
  19   3   0       93.82      108.45     26.94 o 
  20   3   0      184.30      169.66     32.70 o 
  21   3   0       68.35       74.51     25.46 o 
  22   3   0      103.75       98.87     46.47 o 
  23   3   0       14.97       26.63     24.05 o 
   0   4   0     9177.89     9110.22     94.43 o 
   1   4   0       60.27       65.35      3.26 o 
   2   4   0     7690.39     7829.19     58.60 o 
   3   4   0     2996.23     2964.35     26.58 o 
   4   4   0     1003.43     1004.98     13.44 o 
   5   4   0       46.18       29.06      3.92 o 
   6   4   0     1958.05     1947.81     18.80 o 
   7   4   0     2626.01     2773.88     26.14 o 
   8   4   0      944.92     1053.71     14.78 o 
   9   4   0     2189.84     2251.53     26.96 o 
  10   4   0      157.23      179.49      8.16 o 
  11   4   0       11.71       13.97      4.52 o 
  12   4   0     1163.04     1154.72     22.05 o 
  13   4   0       56.03       55.60      6.92 o 
  14   4   0        3.15        9.00      5.74 o 
  15   4   0      273.31      307.96     15.61 o 
  16   4   0        7.86        7.26      6.82 o 
  17   4   0       40.11       47.92     17.92 o 
  18   4   0       14.26       -1.32      9.44 o 
  19   4   0      198.76      224.91     35.37 o 
  20   4   0       25.40       26.21     28.69 o 
  21   4   0      323.98      356.30     70.69 o 
  22   4   0       48.29       16.67     35.38 o 
  23   4   0      216.70      210.81     60.90 o 
   1   5   0     4683.65     4649.20     35.76 o 
   2   5   0       32.82       49.43      3.69 o 
   3   5   0      270.73      265.71      6.86 o 
   4   5   0       57.92       56.93      3.78 o 
   5   5   0     1146.37     1096.88     15.71 o 
   6   5   0     1990.05     2105.03     21.84 o 
   7   5   0     2604.06     2605.36     26.97 o 
   8   5   0      904.07      974.01     15.10 o 
   9   5   0        8.62        5.82      3.27 o 
  10   5   0       80.62       81.12      6.84 o 
  11   5   0      417.71      427.71     13.73 o 
  12   5   0      372.13      382.62     13.69 o 
  13   5   0        2.29        5.61      5.07 o 
  14   5   0      832.62      746.77     22.18 o 
  15   5   0      976.67      971.66     37.55 o 
  16   5   0      791.07      798.72     30.10 o 
  17   5   0     1198.54     1247.94     40.97 o 
  18   5   0       32.20       21.23     20.34 o 
  19   5   0       82.07       38.77     20.83 o 
  20   5   0        2.86       -9.97     22.10 o 
  21   5   0       30.77      -11.43     28.73 o 
  22   5   0        3.55      -19.30     31.18 o 
   0   6   0     3644.39     4280.00     52.50 o 
   1   6   0        5.55       13.57      2.72 o 
   2   6   0       10.42        2.82      2.98 o 
   3   6   0     1581.21     1408.79     16.65 o 
   4   6   0       68.61       66.06      4.24 o 
   5   6   0      105.09      104.84      5.32 o 
   6   6   0        1.50       18.93      3.24 o 
   7   6   0      711.47      714.57     12.58 o 
   8   6   0      785.10      844.07     17.57 o 
   9   6   0     3103.64     3068.60     39.73 o 
  10   6   0      414.98      418.73     13.25 o 
  11   6   0      220.23      203.73     11.24 o 
  12   6   0      265.45      249.83     16.05 o 
  13   6   0       49.22       26.27      7.59 o 
  14   6   0      144.98       97.90     11.66 o 
  15   6   0      353.18      461.59     35.02 o 
  16   6   0       95.80       71.23     17.10 o 
  17   6   0        9.45        7.68     20.45 o 
  18   6   0        3.79       12.21     18.45 o 
  19   6   0       34.24       46.08     22.34 o 
  20   6   0        5.87        2.33     19.26 o 
  21   6   0     1536.60     1912.89    138.82 o 
  22   6   0       14.57       -4.34     33.13 o 
   1   7   0     3350.85     3518.92     33.41 o 
   2   7   0      168.90      212.29      6.46 o 
   3   7   0       69.53       71.77      4.53 o 
   4   7   0       15.69       10.77      3.28 o 
   5   7   0      448.38      438.27     10.99 o 
   6   7   0      627.92      602.13     12.80 o 
   7   7   0     1253.03     1297.24     21.14 o 
   8   7   0      181.62      165.33      8.57 o 
   9   7   0     1971.73     1904.11     33.51 o 
  10   7   0       57.83       41.42      7.18 o 
  11   7   0      462.21      405.74     18.03 o 
  12   7   0       42.28       32.80      9.39 o 
  13   7   0      729.82      757.77     47.65 o 
  14   7   0      215.65      189.44     25.09 o 
  15   7   0       12.09       -5.95     10.38 o 
  16   7   0       45.51       81.48     19.66 o 
  17   7   0     1087.30     1195.21     69.60 o 
  18   7   0       12.57       17.22     18.94 o 
  19   7   0      265.23      409.49     48.64 o 
  20   7   0        4.97       -0.83     19.64 o 
  21   7   0        4.23       -5.91     30.77 o 
   0   8   0     3773.51     4298.87     60.98 o 
   1   8   0        6.29       13.38      3.69 o 
   2   8   0       23.09       27.45      4.48 o 
   3   8   0     1471.74     1423.92     21.43 o 
   4   8   0       92.73       80.06      5.44 o 
   5   8   0     1650.15     1667.11     33.13 o 
   6   8   0      652.16      655.60     15.92 o 
   7   8   0     1106.25     1152.21     21.80 o 
   8   8   0      236.74      233.05     14.05 o 
   9   8   0      250.05      231.74     15.78 o 
  10   8   0      673.11      728.40     23.83 o 
  11   8   0      157.55       97.13     12.97 o 
  12   8   0       23.30        8.06      9.22 o 
  13   8   0      175.72      191.85     18.28 o 
  14   8   0      193.87      133.43     26.78 o 
  15   8   0      223.25      228.89     25.08 o 
  16   8   0      134.66       96.26     27.71 o 
  17   8   0      624.56      718.78     58.34 o 
  18   8   0      163.34      122.48     49.42 o 
  19   8   0      266.54      345.64     47.19 o 
  20   8   0      113.69      119.84     44.61 o 
  21   8   0      700.09      866.05     97.79 o 
   1   9   0      601.00      615.81     16.64 o 
   2   9   0      210.37      237.91     10.20 o 
   3   9   0     1392.83     1414.06     25.41 o 
   4   9   0        9.41        7.58      5.29 o 
   5   9   0     2060.76     2016.40     34.60 o 
   6   9   0      713.55      668.20     19.85 o 
   7   9   0     3452.73     3498.91     51.30 o 
   8   9   0        0.47        3.20      6.83 o 
   9   9   0      571.77      571.31     23.24 o 
  10   9   0       14.47       21.66      8.38 o 
  11   9   0        9.64       14.93      9.20 o 
  12   9   0       55.78       54.45     12.89 o 
  13   9   0     2519.48     2516.10     91.03 o 
  14   9   0        4.49        7.61     14.20 o 
  15   9   0        6.26        7.18     19.82 o 
  16   9   0       36.83       52.10     23.71 o 
  17   9   0       12.89       38.03     23.22 o 
  18   9   0       35.99       49.64     26.14 o 
  19   9   0       49.57       22.09     25.25 o 
  20   9   0        0.03        7.34     23.28 o 
   0  10   0        0.51       22.32     13.02 o 
   1  10   0       25.67       10.53      8.95 o 
   2  10   0      162.72      151.06     17.05 o 
   3  10   0      558.67      523.82     22.69 o 
   4  10   0      135.07      151.87     15.97 o 
   5  10   0       13.09       11.66      7.10 o 
   6  10   0     3171.52     3252.61     52.35 o 
   7  10   0      377.20      438.10     22.21 o 
   8  10   0     2755.98     2611.01     50.81 o 
   9  10   0     1652.93     1720.07     43.22 o 
  10  10   0       47.82       26.49     10.95 o 
  11  10   0       45.15       32.54     10.83 o 
  12  10   0        4.50       30.72     12.73 o 
  13  10   0        1.20       29.17     15.79 o 
  14  10   0        6.92       14.39     15.91 o 
  15  10   0      175.81      183.06     48.36 o 
  16  10   0       19.48       19.28     21.73 o 
  17  10   0      309.52      186.68     63.96 o 
  18  10   0       42.76       41.94     27.41 o 
  19  10   0       10.93       -5.97     21.72 o 
   1  11   0        3.04       12.79     10.64 o 
   2  11   0      388.76      311.94     22.53 o 
   3  11   0     1127.08     1084.52     36.73 o 
   4  11   0       23.66       18.04     10.81 o 
   5  11   0        0.37       -3.95      7.91 o 
   6  11   0      131.57      146.30     16.62 o 
   7  11   0       17.67       28.55     12.02 o 
   8  11   0     1214.63     1195.66     39.46 o 
   9  11   0      260.67      261.67     24.59 o 
  10  11   0       89.42       97.27     17.35 o 
  11  11   0      177.67      194.63     28.04 o 
  12  11   0       48.43       48.35     19.39 o 
  13  11   0       12.02       -5.52     14.84 o 
  14  11   0      164.35      163.97     33.69 o 
  15  11   0      366.78      398.93     49.56 o 
  16  11   0      101.39       74.49     28.06 o 
  17  11   0       68.85       90.16     33.08 o 
  18  11   0        3.15       -6.85     23.71 o 
   0  12   0      488.07      492.14     83.27 o 
   1  12   0      573.87      512.56     42.08 o 
   2  12   0      895.97      845.53     38.95 o 
   3  12   0        1.77        8.35     12.92 o 
   4  12   0      387.47      379.30     54.88 o 
   5  12   0       62.13       88.68     28.50 o 
   6  12   0      223.60      230.35     34.59 o 
   7  12   0      256.76      155.47     44.68 o 
   8  12   0       96.20       91.35     25.44 o 
   9  12   0       34.48        8.35     34.21 o 
  10  12   0        4.41       21.93     32.58 o 
  11  12   0      364.82      201.93     53.12 o 
  12  12   0       53.34       36.07     23.93 o 
  13  12   0       16.49       10.56     21.87 o 
  14  12   0        9.11       25.33     21.53 o 
  15  12   0       98.85      110.63     32.93 o 
  16  12   0       35.96       32.64     26.88 o 
   1  13   0       15.04       22.71     19.80 o 
   2  13   0        0.05       -7.70     16.41 o 
   3  13   0       93.22       94.44     29.13 o 
   4  13   0       19.28       20.37     20.46 o 
   5  13   0        5.83        3.39     21.68 o 
   6  13   0      192.76      127.13     44.36 o 
   7  13   0      157.36       99.20     46.20 o 
   8  13   0       51.01       43.96     36.37 o 
   9  13   0        0.19      -15.42     28.12 o 
  10  13   0      270.76      242.72     60.83 o 
  11  13   0        4.75        5.32     36.83 o 
  12  13   0       56.03       40.56     40.99 o 
  13  13   0       17.42       23.19     36.32 o 
  14  13   0        2.10       52.10     43.66 o 
  15  13   0        0.13      -38.66     30.76 o 
   0  14   0        3.32      -30.70     26.69 o 
   1  14   0      270.51      262.30     39.11 o 
   2  14   0      292.99      209.89     36.26 o 
   3  14   0      606.51      687.47     54.26 o 
   4  14   0        5.65       30.72     22.05 o 
   5  14   0       91.99       81.48     40.37 o 
   6  14   0      261.20      119.95     44.68 o 
   7  14   0      161.59      143.14     51.73 o 
   8  14   0      188.18      208.44     60.09 o 
   9  14   0       91.91       73.39     48.08 o 
  10  14   0      354.08      333.41     70.50 o 
  11  14   0       40.12        0.15     39.26 o 
  12  14   0        0.38       43.72     41.28 o 
  13  14   0       66.09       64.31     44.65 o 
   1  15   0       30.19       23.60     26.75 o 
   2  15   0      105.22       97.23     32.63 o 
   3  15   0       14.95       23.19     29.45 o 
   4  15   0       78.43      103.88     47.40 o 
   5  15   0      134.46      271.46     63.51 o 
   6  15   0       36.21        6.12     34.90 o 
   7  15   0       19.64       19.49     35.68 o 
   8  15   0        2.63      -41.68     36.34 o 
   9  15   0      103.60       40.39     43.13 o 
  10  15   0        8.04       28.33     43.53 o 
   0  16   0      607.06      493.33     80.05 o 
   1  16   0        5.21        4.41     27.05 o 
   2  16   0       43.17      -25.31     24.19 o 
   3  16   0       45.21       39.73     43.79 o 
   4  16   0       17.32       12.27     37.03 o 
   5  16   0       41.41       47.63     41.32 o 
   6  16   0      196.71      151.03     55.93 o 
   7  16   0       12.37        3.38     38.16 o 
 -24   1   1       42.31       25.98     27.12 o 
 -23   1   1       43.82       60.60     27.23 o 
 -22   1   1      535.11      548.89     73.95 o 
 -21   1   1       21.17       -5.87     16.34 o 
 -20   1   1      144.37       89.61    101.95 o 
 -19   1   1       85.63       45.96     38.91 o 
 -18   1   1      165.11      148.90     20.40 o 
 -17   1   1       87.05       86.77     12.12 o 
 -16   1   1     1840.29     1886.21     32.55 o 
 -15   1   1      411.08      430.15     13.83 o 
 -14   1   1      554.16      554.72     14.27 o 
 -13   1   1        2.47       -0.04      2.88 o 
 -12   1   1     1437.09     1371.95     19.48 o 
 -11   1   1      163.34      162.44      7.30 o 
 -10   1   1       99.61      107.83      7.33 o 
  -9   1   1        1.95       -0.51      2.17 o 
  -8   1   1       17.73       15.23      2.71 o 
  -7   1   1     2246.95     2457.12     23.35 o 
  -6   1   1       44.95       40.37      2.91 o 
  -5   1   1    11562.11    11341.14     80.99 o 
  -4   1   1        5.88       -3.28      1.64 o 
  -3   1   1      589.04      527.04      6.57 o 
  -2   1   1        1.57       -0.42      0.87 o 
  -1   1   1      615.29      505.27      6.84 o 
   0   1   1       69.87        1.65      4.75 o 
   1   1   1      593.69      554.48      9.49 o 
   2   1   1        8.66       -1.96      0.98 o 
   3   1   1     2049.88     2023.99     20.53 o 
   4   1   1       12.63        9.58      1.60 o 
   5   1   1     6231.80     6066.77     40.64 o 
   6   1   1      386.05      374.63      6.21 o 
   7   1   1       50.71       97.11      4.05 o 
   8   1   1     3484.80     3614.06     29.13 o 
   9   1   1        1.18        5.26      1.99 o 
  10   1   1        0.04        1.34      2.27 o 
  11   1   1     1422.43     1392.54     19.42 o 
  12   1   1       19.76       15.45      3.72 o 
  13   1   1     2086.24     2098.01     26.30 o 
  14   1   1     1301.41     1416.12     23.61 o 
  15   1   1     1573.88     1537.97     35.03 o 
  16   1   1        0.72        6.24      6.36 o 
  17   1   1      112.40      109.82     16.57 o 
  18   1   1      239.46      280.63     37.72 o 
  19   1   1        0.29       19.91     18.11 o 
  20   1   1      159.16      194.29     34.88 o 
  21   1   1        4.84        9.63     19.14 o 
  22   1   1        6.72       -9.67     18.91 o 
  23   1   1        3.98       29.55     24.65 o 
 -23   2   1       51.49       19.12     23.83 o 
 -22   2   1        0.20       -1.52     18.81 o 
 -21   2   1      363.10      389.98     47.26 o 
 -20   2   1       98.92      117.85    124.36 o 
 -19   2   1       33.18       26.94     17.96 o 
 -18   2   1      115.06       88.70     18.39 o 
 -17   2   1       71.70       90.14     13.34 o 
 -16   2   1       21.40       29.93      7.17 o 
 -15   2   1       52.34       55.21      7.02 o 
 -14   2   1      138.47      159.65      8.90 o 
 -13   2   1     1425.88     1406.11     23.17 o 
 -12   2   1      778.40      776.70     16.15 o 
 -11   2   1     3707.71     3625.31     39.93 o 
 -10   2   1      144.19      140.89      6.71 o 
  -9   2   1      437.52      467.11     10.46 o 
  -8   2   1     1133.04     1277.33     15.59 o 
  -7   2   1      672.88      712.02     11.10 o 
  -6   2   1     1596.46     1553.58     16.12 o 
  -5   2   1     8049.99     8119.44     54.04 o 
  -4   2   1      870.85      840.22      9.20 o 
  -3   2   1    11602.49    11595.71     77.33 o 
  -2   2   1      811.51      778.41      8.77 o 
  -1   2   1    33670.41    31837.16    249.61 o 
   0   2   1      194.18      173.24      5.54 o 
   1   2   1     4222.90     4427.51     37.23 o 
   2   2   1      334.62      344.16      6.15 o 
   3   2   1     3745.07     3421.24     29.86 o 
   4   2   1     2284.56     2290.72     21.63 o 
   5   2   1      755.99      772.10     10.04 o 
   6   2   1     2188.19     2428.67     25.22 o 
   7   2   1    27154.31    29831.42    188.36 o 
   8   2   1      273.61      259.61      6.86 o 
   9   2   1     1190.40     1336.21     22.17 o 
  10   2   1        8.48        9.54      2.77 o 
  11   2   1        7.13       10.12      3.08 o 
  12   2   1      128.74      107.01      7.25 o 
  13   2   1      385.10      384.63     10.73 o 
  14   2   1     1264.89     1287.80     25.36 o 
  15   2   1      273.18      235.64     13.40 o 
  16   2   1      405.73      373.44     20.77 o 
  17   2   1       11.08        5.32      8.30 o 
  18   2   1      267.14      276.23     37.22 o 
  19   2   1      364.84      352.49     43.18 o 
  20   2   1       70.91       46.24     22.51 o 
  21   2   1      170.15      136.78     31.82 o 
  22   2   1       13.60        8.06     21.20 o 
  23   2   1       22.98       12.64     23.96 o 
 -23   3   1       15.27       -2.62     20.77 o 
 -22   3   1       74.45       40.20     23.60 o 
 -21   3   1      236.04      208.34     53.70 o 
 -20   3   1       13.64       17.72     19.66 o 
 -19   3   1      388.88      419.54     44.94 o 
 -18   3   1      185.86      172.14     19.26 o 
 -17   3   1      502.15      515.44     29.05 o 
 -16   3   1        0.74        0.10      5.81 o 
 -15   3   1     1737.54     1695.34     33.31 o 
 -14   3   1      241.31      281.46     14.21 o 
 -13   3   1     1704.15     1588.67     27.43 o 
 -12   3   1        0.09        3.64      3.94 o 
 -11   3   1      721.27      694.01     15.33 o 
 -10   3   1       35.16       46.27      4.60 o 
  -9   3   1      160.05      125.48      5.99 o 
  -8   3   1     3064.04     3453.64     31.69 o 
  -7   3   1     2065.65     2535.59     24.75 o 
  -6   3   1      221.34      257.73      7.94 o 
  -5   3   1      688.24      647.77      9.23 o 
  -4   3   1     2249.81     2243.11     21.32 o 
  -3   3   1    12390.83    11917.53     82.82 o 
  -2   3   1     2072.18     2020.25     18.51 o 
  -1   3   1     1114.78     1118.25     11.39 o 
   0   3   1       45.90       43.02      2.65 o 
   1   3   1    12232.56    11884.55     94.32 o 
   2   3   1        4.44        2.23      1.94 o 
   3   3   1     4728.91     4477.58     37.08 o 
   4   3   1     2302.63     2261.06     22.26 o 
   5   3   1      629.26      600.41      9.16 o 
   6   3   1      307.78      274.11      6.91 o 
   7   3   1       85.42      135.86      6.25 o 
   8   3   1        5.32        7.29      2.36 o 
   9   3   1      331.46      325.62      9.51 o 
  10   3   1      310.22      329.46     10.60 o 
  11   3   1     1350.28     1309.19     20.58 o 
  12   3   1      135.01      131.65      6.98 o 
  13   3   1      839.64      943.28     19.03 o 
  14   3   1      241.04      219.96     16.15 o 
  15   3   1      721.03      699.85     21.24 o 
  16   3   1      434.07      511.35     33.53 o 
  17   3   1      179.05      163.03     20.65 o 
  18   3   1       13.40       12.66     15.76 o 
  19   3   1      268.02      322.07     40.38 o 
  20   3   1      156.47      127.61     30.16 o 
  21   3   1       93.26      140.31     36.56 o 
  22   3   1     1874.79     2371.48    104.89 o 
  23   3   1      528.66      619.38     63.24 o 
 -23   4   1      314.79      268.51     67.90 o 
 -22   4   1        1.91       -9.97     27.71 o 
 -21   4   1      816.78      958.22     97.21 o 
 -20   4   1        0.16       -2.44     16.99 o 
 -19   4   1       45.59       49.25     21.82 o 
 -18   4   1      101.57       99.10     15.03 o 
 -17   4   1       53.33       52.53     13.70 o 
 -16   4   1      378.27      340.73     21.02 o 
 -15   4   1       31.88       60.59      9.05 o 
 -14   4   1     1244.71     1149.60     26.85 o 
 -13   4   1       70.16       58.44      7.12 o 
 -12   4   1       53.99       46.21      6.34 o 
 -11   4   1      345.49      322.84     12.66 o 
 -10   4   1      109.07      126.88      7.08 o 
  -9   4   1     2228.27     2288.28     24.45 o 
  -8   4   1     1474.47     1379.50     17.11 o 
  -7   4   1     1821.06     2097.67     22.21 o 
  -6   4   1     1762.68     1823.14     18.97 o 
  -5   4   1      288.86      263.71      6.51 o 
  -4   4   1       72.99       62.35      3.46 o 
  -3   4   1     6986.23     6904.85     51.52 o 
  -2   4   1      503.02      523.60      7.34 o 
  -1   4   1      245.48      286.11      6.06 o 
   0   4   1      881.35      851.24     10.62 o 
   1   4   1     2342.50     2332.84     21.36 o 
   2   4   1     1285.50     1360.79     16.01 o 
   3   4   1     2173.48     2211.95     22.33 o 
   4   4   1      999.89      989.19     15.95 o 
   5   4   1     4049.87     4247.66     38.30 o 
   6   4   1      357.49      387.06      8.99 o 
   7   4   1     1367.03     1362.89     16.28 o 
   8   4   1       11.02       12.17      2.81 o 
   9   4   1     4456.11     4347.26     42.46 o 
  10   4   1      270.53      285.92      9.53 o 
  11   4   1      227.45      209.19      9.06 o 
  12   4   1      493.10      480.10     16.45 o 
  13   4   1     1720.29     1769.21     34.23 o 
  14   4   1     1265.76     1219.85     28.75 o 
  15   4   1     1252.39     1311.40     32.19 o 
  16   4   1      102.80       86.86     13.77 o 
  17   4   1      172.65      122.34     17.78 o 
  18   4   1      816.38      743.71     91.76 o 
  19   4   1      261.55      250.40     36.99 o 
  20   4   1        8.76       40.54     22.60 o 
  21   4   1       82.60       84.10     39.99 o 
  22   4   1       27.63       42.46     36.15 o 
  23   4   1      114.83       84.21     45.82 o 
 -23   5   1        5.46       14.06     33.36 o 
 -22   5   1        7.94        3.10     31.31 o 
 -21   5   1       59.22       25.86     32.09 o 
 -20   5   1      321.66      388.52     56.76 o 
 -19   5   1      539.29      538.20     76.76 o 
 -18   5   1      134.04      107.56     20.67 o 
 -17   5   1      124.97      149.58     21.70 o 
 -16   5   1      170.73      197.52     18.72 o 
 -15   5   1      824.64      793.03     24.41 o 
 -14   5   1      185.94      158.78     12.81 o 
 -13   5   1     1018.62      978.44     28.64 o 
 -12   5   1       13.41        9.99      4.74 o 
 -11   5   1       76.87       77.90      7.67 o 
 -10   5   1        2.17        5.99      3.58 o 
  -9   5   1       84.07       91.74      6.09 o 
  -8   5   1      205.34      188.30      6.83 o 
  -7   5   1     3339.63     3248.52     30.31 o 
  -6   5   1      794.20      749.02     11.19 o 
  -5   5   1     1004.80     1125.62     13.26 o 
  -4   5   1      600.94      622.31      9.57 o 
  -3   5   1      275.52      257.37      6.28 o 
  -2   5   1       27.04       30.30      3.08 o 
  -1   5   1     7966.57     8280.98     60.32 o 
   0   5   1     1739.68     1852.81     17.59 o 
   1   5   1    10929.88    11679.13     79.86 o 
   2   5   1       56.46       56.54      4.35 o 
   3   5   1     3514.84     3362.01     32.82 o 
   4   5   1       52.63       48.65      3.95 o 
   5   5   1     2722.09     2914.50     29.94 o 
   6   5   1      410.97      424.13      9.33 o 
   7   5   1     4911.53     5366.39     49.06 o 
   8   5   1       78.42       74.18      5.14 o 
   9   5   1      785.02      791.88     15.28 o 
  10   5   1      734.98      734.72     16.92 o 
  11   5   1     1317.76     1362.75     24.07 o 
  12   5   1       39.00       22.61      5.44 o 
  13   5   1       42.52       42.78      7.60 o 
  14   5   1       20.92       12.77      6.38 o 
  15   5   1      165.89      199.41     16.71 o 
  16   5   1      359.74      339.89     21.55 o 
  17   5   1      226.08      228.60     27.70 o 
  18   5   1        5.89        2.19     16.14 o 
  19   5   1      171.31      230.29     55.99 o 
  20   5   1      100.36      132.58     47.48 o 
  21   5   1      169.66      192.69     56.04 o 
  22   5   1      260.38      306.84     70.39 o 
 -22   6   1      112.27      234.82     61.26 o 
 -21   6   1      138.86      154.41     51.61 o 
 -20   6   1      163.18      200.36     37.51 o 
 -19   6   1        7.37        8.98     31.98 o 
 -18   6   1      148.14       85.06     25.90 o 
 -17   6   1       92.23       50.80     35.24 o 
 -16   6   1       51.31       70.06     18.04 o 
 -15   6   1      486.40      509.47     36.33 o 
 -14   6   1        0.01        1.77      7.52 o 
 -13   6   1        3.70       10.12      5.89 o 
 -12   6   1        0.02       -0.66      5.70 o 
 -11   6   1       58.12       54.62      6.50 o 
 -10   6   1      133.01      135.37      7.70 o 
  -9   6   1     2541.66     2483.14     28.74 o 
  -8   6   1      376.91      388.51     11.60 o 
  -7   6   1      600.61      578.07     10.99 o 
  -6   6   1        5.07        7.64      2.52 o 
  -5   6   1     5115.67     4853.72     43.05 o 
  -4   6   1       43.40       45.71      3.29 o 
  -3   6   1        6.41        2.74      1.97 o 
  -2   6   1      967.63     1089.34     16.31 o 
  -1   6   1    10004.63    11529.50     82.58 o 
   0   6   1       43.45       55.54      3.81 o 
   1   6   1     3155.01     3182.51     27.84 o 
   2   6   1        8.05        5.46      3.17 o 
   3   6   1       88.58       66.36      4.31 o 
   4   6   1      359.61      335.14      8.32 o 
   5   6   1       37.64       29.47      3.61 o 
   6   6   1      878.33      936.05     16.70 o 
   7   6   1     1563.29     1565.44     23.16 o 
   8   6   1      144.20      125.66      7.13 o 
   9   6   1      666.45      632.22     15.55 o 
  10   6   1      412.04      399.28     14.44 o 
  11   6   1       11.96        2.54      4.57 o 
  12   6   1       61.05       56.73      9.14 o 
  13   6   1     1068.57     1070.42     29.43 o 
  14   6   1      286.83      219.03     17.25 o 
  15   6   1      760.32      668.11     49.09 o 
  16   6   1        6.45       -9.45     11.21 o 
  17   6   1      251.46      262.76     38.07 o 
  18   6   1      168.26      171.54     45.52 o 
  19   6   1      443.36      439.08     48.09 o 
  20   6   1      127.88      124.58     46.19 o 
  21   6   1      106.95       68.29     37.62 o 
  22   6   1      467.08      652.30     94.79 o 
 -21   7   1       46.31       55.77     26.03 o 
 -20   7   1      835.92      900.87    107.19 o 
 -19   7   1       66.88       43.68     27.25 o 
 -18   7   1      165.92      193.68     35.40 o 
 -17   7   1      182.11      195.83     34.39 o 
 -16   7   1     2036.87     1795.01    128.52 o 
 -15   7   1      152.82      188.63     24.73 o 
 -14   7   1      756.65      649.23     39.65 o 
 -13   7   1     1090.71     1032.92     33.98 o 
 -12   7   1      181.62      178.99     13.70 o 
 -11   7   1      154.41      151.92     12.82 o 
 -10   7   1      662.07      589.45     18.54 o 
  -9   7   1     3164.93     3077.05     40.40 o 
  -8   7   1      491.78      502.43     15.68 o 
  -7   7   1        0.61        0.59      3.35 o 
  -6   7   1      194.80      188.08      7.87 o 
  -5   7   1      107.51      134.24      7.47 o 
  -4   7   1       56.96       69.12      5.00 o 
  -3   7   1      108.10      138.75      4.95 o 
  -2   7   1       17.02       12.94      2.68 o 
  -1   7   1      119.40       64.14      3.85 o 
   0   7   1     1357.82     1425.67     17.39 o 
   1   7   1        0.28       -1.06      2.34 o 
   2   7   1       22.58       26.82      3.38 o 
   3   7   1      330.79      357.52     10.28 o 
   4   7   1       89.39       92.68      5.97 o 
   5   7   1     1523.97     1553.56     21.79 o 
   6   7   1      616.65      646.17     14.28 o 
   7   7   1      279.57      293.07     11.23 o 
   8   7   1      154.59      147.89      8.85 o 
   9   7   1        8.73       12.77      5.00 o 
  10   7   1      407.05      389.30     15.78 o 
  11   7   1      296.88      323.15     17.19 o 
  12   7   1      393.97      421.60     21.87 o 
  13   7   1      674.90      621.71     31.22 o 
  14   7   1      395.06      347.68     32.05 o 
  15   7   1      269.24      284.22     29.91 o 
  16   7   1       71.03       50.41     21.75 o 
  17   7   1      184.35      178.88     32.42 o 
  18   7   1      590.73      562.74     77.38 o 
  19   7   1       16.72       41.58     24.28 o 
  20   7   1      319.45      399.77     50.42 o 
  21   7   1       36.50        3.64     26.45 o 
 -21   8   1      195.00      186.46     39.77 o 
 -20   8   1      105.27      153.09     38.14 o 
 -19   8   1       43.18       19.18     22.06 o 
 -18   8   1       47.36       53.74     28.09 o 
 -17   8   1       88.11       56.13     28.30 o 
 -16   8   1      244.52      260.76     44.01 o 
 -15   8   1      335.38      321.94     33.55 o 
 -14   8   1        8.42       19.61     11.98 o 
 -13   8   1      222.20      183.55     19.20 o 
 -12   8   1      337.08      313.42     25.37 o 
 -11   8   1      169.34      180.90     14.86 o 
 -10   8   1       90.81      106.30     12.24 o 
  -9   8   1      644.51      630.56     23.87 o 
  -8   8   1      211.84      213.47     12.73 o 
  -7   8   1      303.46      289.04     13.70 o 
  -6   8   1      684.07      676.76     16.30 o 
  -5   8   1     2673.32     2732.43     37.05 o 
  -4   8   1      863.48      881.99     17.53 o 
  -3   8   1        1.84       -2.27      2.85 o 
  -2   8   1      228.83      201.48      7.54 o 
  -1   8   1      491.08      554.91     12.41 o 
   0   8   1      181.35      188.38      7.81 o 
   1   8   1     4620.31     4940.30     49.83 o 
   2   8   1        3.53        7.39      3.19 o 
   3   8   1      927.91      902.48     14.74 o 
   4   8   1      175.16      197.16      8.36 o 
   5   8   1      910.07      880.01     16.74 o 
   6   8   1       78.58       76.03      7.09 o 
   7   8   1     7757.44     7780.22     79.04 o 
   8   8   1      476.31      545.70     17.04 o 
   9   8   1      104.44      102.53     11.78 o 
  10   8   1       87.22       84.36     11.65 o 
  11   8   1      134.00      105.05     13.51 o 
  12   8   1        0.89       14.88      8.96 o 
  13   8   1     1988.84     1929.90     53.99 o 
  14   8   1      100.51       91.02     26.73 o 
  15   8   1       63.71       39.84     46.05 o 
  16   8   1      200.43      239.07     36.90 o 
  17   8   1       13.57       50.73     23.34 o 
  18   8   1      438.48      652.62     57.90 o 
  19   8   1      386.76      435.01     52.46 o 
  20   8   1       50.34       82.74     29.68 o 
 -20   9   1      421.63      335.70     48.80 o 
 -19   9   1       54.07       56.37     27.06 o 
 -18   9   1      499.70      620.47     59.50 o 
 -17   9   1        2.04       33.32     22.20 o 
 -16   9   1      319.35      359.04     45.41 o 
 -15   9   1      190.96      170.78     37.37 o 
 -14   9   1      594.70      669.99     45.93 o 
 -13   9   1        6.41        7.82     14.60 o 
 -12   9   1       95.87      113.91     20.35 o 
 -11   9   1      112.29      127.38     17.80 o 
 -10   9   1      427.91      447.52     21.76 o 
  -9   9   1        1.20        1.39      6.53 o 
  -8   9   1      977.96      976.04     33.37 o 
  -7   9   1      366.35      405.09     22.54 o 
  -6   9   1      678.64      677.00     20.00 o 
  -5   9   1      245.37      251.45     13.19 o 
  -4   9   1      785.23      772.91     20.13 o 
  -3   9   1      113.77       99.08      8.80 o 
  -2   9   1      854.81      862.81     22.64 o 
  -1   9   1      370.72      380.40     15.07 o 
   0   9   1      137.33      128.03      8.84 o 
   1   9   1       52.99       47.61      7.43 o 
   2   9   1     1182.50     1216.43     25.80 o 
   3   9   1       17.99       13.35      4.89 o 
   4   9   1     1454.91     1446.96     24.39 o 
   5   9   1     3648.74     3802.16     52.01 o 
   6   9   1     4150.77     4115.60     55.78 o 
   7   9   1     1338.76     1340.76     42.45 o 
   8   9   1     6317.63     6360.43     90.15 o 
   9   9   1      408.42      413.51     20.39 o 
  10   9   1        6.23       15.16      7.74 o 
  11   9   1      174.42      171.71     17.15 o 
  12   9   1     1028.88     1052.86     35.99 o 
  13   9   1       74.88       67.05     15.75 o 
  14   9   1       88.02       72.78     20.23 o 
  15   9   1       55.53       77.16     25.79 o 
  16   9   1       71.81      115.72     54.25 o 
  17   9   1        2.05       -8.65     18.15 o 
  18   9   1       56.62       71.03     30.00 o 
  19   9   1       47.92      -16.48     29.87 o 
  20   9   1       73.48       30.25     27.22 o 
 -19  10   1       23.70      -20.44     20.52 o 
 -18  10   1      163.46      131.37     36.57 o 
 -17  10   1      193.95      139.59     33.91 o 
 -16  10   1       44.61       48.83     40.21 o 
 -15  10   1      509.74      525.59     52.47 o 
 -14  10   1      611.16      622.33     44.89 o 
 -13  10   1       11.69        2.86     14.42 o 
 -12  10   1      607.20      654.06     42.77 o 
 -11  10   1      261.38      269.94     24.67 o 
 -10  10   1      429.84      406.91     25.62 o 
  -9  10   1     1953.98     1876.78     45.24 o 
  -8  10   1      145.02      157.88     12.91 o 
  -7  10   1      578.46      621.91     21.74 o 
  -6  10   1     1189.26     1208.62     28.89 o 
  -5  10   1     1022.08     1005.00     28.69 o 
  -4  10   1      536.07      538.57     22.14 o 
  -3  10   1      145.20      148.20     15.42 o 
  -2  10   1     1225.71     1272.02     32.25 o 
  -1  10   1      156.70      165.38     15.10 o 
   0  10   1      363.78      423.76     21.88 o 
   1  10   1       12.46       13.00      9.12 o 
   2  10   1     1206.32     1160.55     34.23 o 
   3  10   1      201.94      197.67     16.41 o 
   4  10   1      964.20     1036.62     24.37 o 
   5  10   1     6184.69     6259.84     80.32 o 
   6  10   1       12.02       18.25      7.16 o 
   7  10   1       84.29       72.30     10.50 o 
   8  10   1     1655.55     1709.38     39.60 o 
   9  10   1      112.85       79.90     20.29 o 
  10  10   1      216.98      218.02     18.78 o 
  11  10   1      227.77      243.94     20.29 o 
  12  10   1      573.95      557.45     34.91 o 
  13  10   1        3.35       -7.79     13.39 o 
  14  10   1      320.09      308.10     35.13 o 
  15  10   1       50.19       20.86     31.55 o 
  16  10   1      801.95      957.39     69.36 o 
  17  10   1       28.02       97.39     30.82 o 
  18  10   1       77.43       56.02     33.85 o 
  19  10   1      170.73      119.81     34.59 o 
 -18  11   1      466.66      570.15     88.62 o 
 -17  11   1        0.60       -3.88     22.81 o 
 -16  11   1      408.08      493.47     89.13 o 
 -15  11   1      186.51      225.57     40.39 o 
 -14  11   1      583.26      542.99     71.28 o 
 -13  11   1       33.00       32.09     17.25 o 
 -12  11   1      117.75      112.57     41.96 o 
 -11  11   1        0.52       -6.53     13.92 o 
 -10  11   1      461.76      536.82     33.69 o 
  -9  11   1      192.41      184.54     25.28 o 
  -8  11   1      456.76      360.91     32.68 o 
  -7  11   1      934.97      937.55     46.83 o 
  -6  11   1     4166.64     4240.04     89.53 o 
  -5  11   1       18.03       19.42     12.46 o 
  -4  11   1      339.63      300.52     36.20 o 
  -3  11   1      578.47      558.60     30.93 o 
  -2  11   1      351.02      376.30     33.65 o 
  -1  11   1       25.93       10.35     10.35 o 
   0  11   1       69.71       54.27     13.84 o 
   1  11   1      101.31      128.10     16.86 o 
   2  11   1     1014.74     1030.11     35.81 o 
   3  11   1       55.59       52.41     12.80 o 
   4  11   1      315.94      331.95     22.98 o 
   5  11   1      270.03      252.69     23.79 o 
   6  11   1     2397.63     2361.53     66.73 o 
   7  11   1     1727.10     1708.43     63.41 o 
   8  11   1      574.66      625.16     33.60 o 
   9  11   1       40.83       29.20     12.92 o 
  10  11   1        0.08       -1.58     10.42 o 
  11  11   1      444.32      486.86     39.21 o 
  12  11   1      128.20       74.74     30.62 o 
  13  11   1       91.51       95.08     22.67 o 
  14  11   1      599.62      781.72     62.09 o 
  15  11   1      175.42      175.94     36.47 o 
  16  11   1      528.06      605.43     70.61 o 
  17  11   1       48.32       36.47     26.05 o 
 -16  12   1        0.71      -17.97     20.78 o 
 -15  12   1       20.69       15.33     25.04 o 
 -14  12   1      445.19      426.51     50.75 o 
 -13  12   1       47.29      -18.30     18.89 o 
 -12  12   1      364.42      392.68     50.39 o 
 -11  12   1       11.24       21.33     30.51 o 
 -10  12   1      331.57      261.29     59.89 o 
  -9  12   1      137.40       64.97     39.32 o 
  -8  12   1     2138.67     2385.27    139.78 o 
  -7  12   1       16.64       29.37     18.65 o 
  -6  12   1      918.56      904.12     45.99 o 
  -5  12   1      548.92      501.13     36.30 o 
  -4  12   1        1.97       19.81     15.23 o 
  -3  12   1      307.66      266.29     62.61 o 
  -2  12   1     1555.81     1540.14     64.77 o 
  -1  12   1      481.09      481.20     31.16 o 
   0  12   1       85.82      112.68     29.06 o 
   1  12   1       46.63       48.62     18.11 o 
   2  12   1       91.63       78.26     16.47 o 
   3  12   1      405.15      326.67     28.47 o 
   4  12   1      419.41      469.25     45.98 o 
   5  12   1       71.70       40.99     16.63 o 
   6  12   1      353.63      520.85     48.83 o 
   7  12   1       74.17       97.01     40.10 o 
   8  12   1        7.92       31.32     33.57 o 
   9  12   1      619.94      568.71     76.33 o 
  10  12   1       56.95       61.41     37.12 o 
  11  12   1        3.61       16.86     19.57 o 
  12  12   1       20.03       28.80     22.47 o 
  13  12   1       41.02       18.06     22.10 o 
  14  12   1      124.83      132.61     32.86 o 
  15  12   1       22.33      -31.81     49.50 o 
  16  12   1      454.47      482.81     92.07 o 
 -15  13   1       43.31       10.42     38.45 o 
 -14  13   1       62.86       26.85     44.04 o 
 -13  13   1      106.87       73.19     43.27 o 
 -12  13   1       27.28      -26.26     28.49 o 
 -11  13   1       46.04       72.10     44.48 o 
 -10  13   1      111.47       84.04     43.68 o 
  -9  13   1      185.97      160.92     52.68 o 
  -8  13   1      602.09      559.48     79.95 o 
  -7  13   1      120.87      118.15     43.73 o 
  -6  13   1       16.46      -15.80     19.75 o 
  -5  13   1      251.69      144.01     33.15 o 
  -4  13   1      456.34      571.15     40.63 o 
  -3  13   1      393.06      479.37     37.34 o 
  -2  13   1      194.44      125.97     28.81 o 
  -1  13   1      107.31       56.83     52.75 o 
   0  13   1      306.46      367.09     84.94 o 
   1  13   1      605.79      591.99     48.33 o 
   2  13   1      298.58      254.13     35.91 o 
   3  13   1       98.40       61.83     24.09 o 
   4  13   1      229.53      216.61     34.10 o 
   5  13   1       54.13       87.02     39.81 o 
   6  13   1      289.58      260.25     58.03 o 
   7  13   1      124.18       37.32     37.14 o 
   8  13   1      912.41     1190.17    108.71 o 
   9  13   1       37.22       19.45     33.07 o 
  10  13   1      441.12      566.39     84.14 o 
  11  13   1        2.97      -23.11     28.26 o 
  12  13   1      458.30      453.30     81.17 o 
  13  13   1      197.93      274.86     69.88 o 
  14  13   1      528.42      895.74    106.42 o 
  15  13   1      201.84      126.61     55.33 o 
 -13  14   1        5.52       25.73     37.19 o 
 -12  14   1      251.74      169.35     58.27 o 
 -11  14   1       60.95       12.02     35.98 o 
 -10  14   1        0.25       -7.10     34.89 o 
  -9  14   1       42.78       85.66     41.46 o 
  -8  14   1       50.87       52.39     43.06 o 
  -7  14   1      159.80      139.79     52.86 o 
  -6  14   1       76.12       31.00     38.97 o 
  -5  14   1      169.31      231.95     37.31 o 
  -4  14   1        0.43       19.62     32.83 o 
  -3  14   1       88.74       84.99     43.07 o 
  -2  14   1      781.51      650.88     53.60 o 
  -1  14   1       70.62       36.99     23.91 o 
   0  14   1     1603.21     1596.51     97.50 o 
   1  14   1       61.94       43.47     23.76 o 
   2  14   1        1.62        3.63     19.97 o 
   3  14   1       34.60        0.97     20.89 o 
   4  14   1      125.37       87.75     42.68 o 
   5  14   1      179.46      218.15     54.99 o 
   6  14   1      389.08      436.82     72.80 o 
   7  14   1      873.70      881.81     96.15 o 
   8  14   1        7.23      -33.07     33.62 o 
   9  14   1        1.00      -38.08     29.55 o 
  10  14   1      235.31      186.86     57.51 o 
  11  14   1      117.82       47.59     46.27 o 
  12  14   1       28.92        0.16     39.13 o 
  13  14   1        9.09      -12.32     38.64 o 
 -10  15   1      206.59      155.50     58.26 o 
  -9  15   1        1.24       28.69     40.45 o 
  -8  15   1        6.51      -22.75     34.89 o 
  -7  15   1       28.22      -13.93     35.76 o 
  -6  15   1      639.84      659.24     87.52 o 
  -5  15   1       41.29       50.31     36.85 o 
  -4  15   1      186.30      179.95     78.97 o 
  -3  15   1      192.95      180.86     53.05 o 
  -2  15   1       11.79       12.81     49.50 o 
  -1  15   1        0.09        3.29     24.10 o 
   0  15   1        0.14       10.17     23.78 o 
   1  15   1       26.08       37.30     25.42 o 
   2  15   1       59.08      104.67     32.91 o 
   3  15   1       70.37       69.18     39.95 o 
   4  15   1        1.17       51.97     37.26 o 
   5  15   1       70.68       39.91     40.95 o 
   6  15   1      343.05      368.31     73.05 o 
   7  15   1       73.47       45.79     43.86 o 
   8  15   1      437.77      502.24     85.28 o 
   9  15   1       17.45       22.63     41.35 o 
  10  15   1        1.87       11.24     36.83 o 
  -7  16   1       52.94       73.41     46.95 o 
  -6  16   1        9.32       19.71     39.22 o 
  -5  16   1      294.64      243.43     63.22 o 
  -4  16   1       97.76       63.81     44.55 o 
  -3  16   1       45.12       99.83     35.37 o 
  -2  16   1      245.39      230.62     55.06 o 
  -1  16   1       46.55       46.61     32.23 o 
   0  16   1       24.15        6.55     29.41 o 
   1  16   1        3.48      -16.21     25.04 o 
   2  16   1       28.15       39.07     34.39 o 
   3  16   1       51.86       89.83     48.16 o 
   4  16   1        1.32        8.65     40.19 o 
   5  16   1        6.27        1.25     37.64 o 
   6  16   1        6.64       -8.15     33.40 o 
   7  16   1      108.30      110.72     52.51 o 
 -24   0   2      105.11       97.66     46.47 o 
 -23   0   2       37.44        9.81     29.80 o 
 -22   0   2      537.22      726.49     88.15 o 
 -21   0   2      188.92      264.17     56.30 o 
 -20   0   2     1369.52     1472.77    106.48 o 
 -19   0   2       19.54       25.67     21.85 o 
 -18   0   2      592.11      711.23     79.19 o 
 -17   0   2     2451.43     2471.97     63.30 o 
 -16   0   2     2480.92     2289.32     45.08 o 
 -15   0   2      612.14      689.25     31.08 o 
 -14   0   2     2410.28     2430.98     42.93 o 
 -13   0   2      423.50      452.23     17.00 o 
 -12   0   2      169.08      125.75     10.32 o 
 -11   0   2      335.29      330.18     14.19 o 
 -10   0   2     5139.87     5191.40     64.11 o 
  -9   0   2      394.62      348.34     13.90 o 
  -8   0   2     6612.53     6856.49     83.29 o 
  -7   0   2      636.31      568.52     17.76 o 
  -6   0   2     9154.33     9164.76    111.12 o 
  -5   0   2       23.21       -6.69      4.03 o 
  -4   0   2     6678.60     6697.18     74.86 o 
  -3   0   2     7117.58     6796.25     75.57 o 
  -2   0   2      238.46      294.93      7.24 o 
  -1   0   2      241.37       15.76      5.66 o 
   0   0   2     4816.31     4883.47    151.75 o 
   1   0   2     1082.48      975.84     13.39 o 
   2   0   2      835.51      658.63     10.39 o 
   3   0   2      104.56      109.74      4.18 o 
   4   0   2      334.92      328.28      6.72 o 
   5   0   2     1222.12     1245.78     17.08 o 
   6   0   2     1922.74     1804.97     21.79 o 
   7   0   2     1308.26     1359.42     21.22 o 
   8   0   2     4961.93     4809.56     68.33 o 
   9   0   2     1075.85     1105.00     22.00 o 
  10   0   2     4530.05     4748.60     57.44 o 
  11   0   2      687.98      635.31     18.39 o 
  12   0   2      328.05      327.27     13.24 o 
  13   0   2    14412.54    14712.53    168.22 o 
  14   0   2     6707.64     6699.73    137.20 o 
  15   0   2     1678.17     1655.15     53.73 o 
  16   0   2      714.15      824.18     65.75 o 
  17   0   2      593.85      647.44     70.33 o 
  18   0   2       65.89        8.64     20.55 o 
  19   0   2      180.84      128.97     41.69 o 
  20   0   2      239.41      319.59     62.05 o 
  21   0   2      353.21      568.79     78.59 o 
  22   0   2      392.72      459.61     78.14 o 
  23   0   2       14.39       17.20     34.93 o 
 -24   1   2      916.89      949.65     74.62 o 
 -23   1   2      110.57      100.27     42.57 o 
 -22   1   2      299.87      315.79     61.01 o 
 -21   1   2       34.82       33.38     20.18 o 
 -20   1   2      165.40      172.03     38.42 o 
 -19   1   2        9.75      -11.40     13.63 o 
 -18   1   2      778.22      846.48     37.10 o 
 -17   1   2     1681.84     1678.88     36.69 o 
 -16   1   2     1630.74     1880.47     29.28 o 
 -15   1   2     4408.89     4508.38     48.40 o 
 -14   1   2      531.60      529.19     13.81 o 
 -13   1   2      433.63      421.26     12.04 o 
 -12   1   2      523.09      516.48     13.02 o 
 -11   1   2      570.37      630.05     13.71 o 
 -10   1   2     3436.43     3330.26     35.15 o 
  -9   1   2       33.55       19.35      2.88 o 
  -8   1   2      180.19      225.96      6.92 o 
  -7   1   2       98.81      109.13      4.69 o 
  -6   1   2        2.00        3.28      2.07 o 
  -5   1   2       79.47      100.01      3.93 o 
  -4   1   2     2573.49     2524.24     22.47 o 
  -3   1   2      908.11      883.23      9.58 o 
  -2   1   2     7472.59     6801.65     49.72 o 
  -1   1   2        3.41       -2.71      1.35 o 
   0   1   2       90.08       94.49      3.16 o 
   1   1   2     2208.29     2145.96     20.13 o 
   2   1   2     9568.43     9160.87     69.26 o 
   3   1   2     1167.30     1066.50     12.65 o 
   4   1   2     4169.47     4135.28     30.34 o 
   5   1   2      137.37      129.78      3.25 o 
   6   1   2     3106.23     2971.53     23.35 o 
   7   1   2     4508.84     4666.41     33.68 o 
   8   1   2     1540.75     1599.43     15.87 o 
   9   1   2     1399.11     1580.36     18.30 o 
  10   1   2      470.99      502.10      9.91 o 
  11   1   2     1242.77     1316.14     17.97 o 
  12   1   2     1918.25     1858.20     23.13 o 
  13   1   2     5126.21     5188.83     57.50 o 
  14   1   2      683.40      653.95     24.14 o 
  15   1   2      265.49      284.54     17.62 o 
  16   1   2       71.64       59.07      9.59 o 
  17   1   2      170.29      130.04     25.31 o 
  18   1   2     1022.88     1064.29    131.70 o 
  19   1   2      281.28      285.48     39.94 o 
  20   1   2      720.75      763.26    123.47 o 
  21   1   2       27.31       70.19     24.83 o 
  22   1   2       24.57        7.40     21.05 o 
  23   1   2      110.40      143.12     36.78 o 
 -24   2   2       81.00       25.06     23.47 o 
 -23   2   2        7.87      -10.04     18.91 o 
 -22   2   2       79.59       18.53     21.14 o 
 -21   2   2       82.94       57.72     32.45 o 
 -20   2   2      756.45      835.10     60.82 o 
 -19   2   2       15.04       14.12     14.68 o 
 -18   2   2      142.95      145.32     19.43 o 
 -17   2   2        4.93        6.15      6.67 o 
 -16   2   2       16.77       11.22      5.57 o 
 -15   2   2     1055.63     1074.84     22.60 o 
 -14   2   2     7586.93     7869.39     79.42 o 
 -13   2   2      134.37      138.32      8.61 o 
 -12   2   2      152.86      137.43      7.94 o 
 -11   2   2     1654.17     1650.19     24.03 o 
 -10   2   2      342.45      358.61      9.81 o 
  -9   2   2      319.20      362.65     10.00 o 
  -8   2   2    24524.20    25146.40    175.49 o 
  -7   2   2      863.31      859.33     12.88 o 
  -6   2   2       28.55       39.31      3.09 o 
  -5   2   2      137.88      133.91      4.17 o 
  -4   2   2     1251.73     1195.53     11.70 o 
  -3   2   2     7626.11     7305.31     46.71 o 
  -2   2   2    37877.78    36061.79    218.92 o 
  -1   2   2      423.82      391.69      5.83 o 
   0   2   2    33018.03    31829.94    232.26 o 
   1   2   2      194.43      186.33      4.24 o 
   2   2   2        2.77        3.83      1.46 o 
   3   2   2     1370.02     1317.74     14.71 o 
   4   2   2    14366.40    14029.83    114.35 o 
   5   2   2      939.38      926.47     11.95 o 
   6   2   2     1850.33     1835.50     17.96 o 
   7   2   2      126.08      134.41      4.25 o 
   8   2   2      333.57      412.29      7.72 o 
   9   2   2        1.07        2.80      2.15 o 
  10   2   2     1077.16     1166.15     14.89 o 
  11   2   2      163.03      163.96      6.49 o 
  12   2   2      343.67      356.01      9.76 o 
  13   2   2        0.28        4.65      4.29 o 
  14   2   2        1.37       10.19      6.51 o 
  15   2   2      757.21      658.50     25.04 o 
  16   2   2      524.64      524.46     24.91 o 
  17   2   2      483.57      593.98     57.96 o 
  18   2   2        3.83       -1.35     13.35 o 
  19   2   2        0.31       13.61     16.51 o 
  20   2   2      387.12      405.02     56.51 o 
  21   2   2       40.27       30.92     22.52 o 
  22   2   2      429.50      471.05     53.97 o 
  23   2   2      273.58      302.76     92.57 o 
 -23   3   2       63.24       49.84     26.74 o 
 -22   3   2      365.88      392.87     49.72 o 
 -21   3   2       11.30       -0.16     17.82 o 
 -20   3   2       10.12       21.84     19.34 o 
 -19   3   2       17.65       14.63     16.94 o 
 -18   3   2     1174.34     1144.71     41.57 o 
 -17   3   2       82.12       70.24     11.11 o 
 -16   3   2      298.96      276.50     16.20 o 
 -15   3   2      569.88      535.65     19.32 o 
 -14   3   2      617.24      569.11     16.76 o 
 -13   3   2      171.41      168.91     11.86 o 
 -12   3   2      371.91      335.24     12.72 o 
 -11   3   2      482.73      455.77     13.55 o 
 -10   3   2        5.49        4.36      2.62 o 
  -9   3   2       54.35       78.62      5.92 o 
  -8   3   2     1610.60     1957.25     20.56 o 
  -7   3   2        0.95        3.17      1.89 o 
  -6   3   2     5291.97     5238.99     38.63 o 
  -5   3   2     1084.59     1067.77     11.16 o 
  -4   3   2     1304.08     1197.64     12.37 o 
  -3   3   2     5114.98     4978.29     34.84 o 
  -2   3   2     2597.56     2327.77     21.94 o 
  -1   3   2     1303.91     1258.16     14.79 o 
   0   3   2     8683.55     8710.69     65.14 o 
   1   3   2     3871.78     3812.78     32.95 o 
   2   3   2      499.19      430.36      7.39 o 
   3   3   2      603.89      546.17      8.62 o 
   4   3   2     3881.99     4020.37     33.91 o 
   5   3   2      819.67      884.25     12.28 o 
   6   3   2     8208.07     8793.93     63.23 o 
   7   3   2      662.16      701.80     11.13 o 
   8   3   2      458.10      461.60      9.96 o 
   9   3   2     1577.47     1519.74     26.11 o 
  10   3   2      683.29      720.18     12.69 o 
  11   3   2      414.12      420.40     10.51 o 
  12   3   2      672.80      705.70     14.56 o 
  13   3   2      914.47      918.27     21.92 o 
  14   3   2     3048.17     3072.70     48.69 o 
  15   3   2       21.38       37.30      8.16 o 
  16   3   2       36.74       29.08     10.08 o 
  17   3   2      257.23      258.81     28.49 o 
  18   3   2      134.35       99.05     24.41 o 
  19   3   2       37.58       22.86     21.37 o 
  20   3   2       65.17       52.01     23.33 o 
  21   3   2       61.76       52.90     39.90 o 
  22   3   2        0.08      -12.58     20.08 o 
  23   3   2       70.65       97.81     42.88 o 
 -23   4   2     1235.38     1620.43    130.77 o 
 -22   4   2      117.38      124.33     32.43 o 
 -21   4   2        5.13       22.97     20.79 o 
 -20   4   2      223.55      324.53     42.48 o 
 -19   4   2       59.67       33.33     20.04 o 
 -18   4   2        8.95       12.99     12.70 o 
 -17   4   2      152.21      149.61     19.01 o 
 -16   4   2      846.79      974.88     29.91 o 
 -15   4   2        7.28        7.35      6.34 o 
 -14   4   2      162.44      131.26     11.03 o 
 -13   4   2       19.04        9.43      4.99 o 
 -12   4   2       74.06       58.48      6.92 o 
 -11   4   2     1799.53     1857.51     29.84 o 
 -10   4   2      831.44      779.69     15.99 o 
  -9   4   2      705.38      799.67     13.16 o 
  -8   4   2       49.51       38.90      3.62 o 
  -7   4   2      234.98      220.58      6.82 o 
  -6   4   2      651.98      674.46      9.40 o 
  -5   4   2     1119.35     1154.10     15.20 o 
  -4   4   2        2.38        4.12      1.71 o 
  -3   4   2        0.36       -2.23      1.80 o 
  -2   4   2      624.73      666.42      9.42 o 
  -1   4   2       35.79       39.14      3.27 o 
   0   4   2        8.37        2.68      1.64 o 
   1   4   2     5475.13     5277.45     41.69 o 
   2   4   2     2039.46     1971.00     19.60 o 
   3   4   2       11.61       16.00      2.65 o 
   4   4   2      216.96      177.87      6.34 o 
   5   4   2      566.74      533.54      9.11 o 
   6   4   2     6577.79     7442.71     55.76 o 
   7   4   2      993.45      945.13     13.89 o 
   8   4   2      594.66      766.98     13.06 o 
   9   4   2      450.19      429.24     10.06 o 
  10   4   2      238.82      235.01      8.91 o 
  11   4   2      808.87      807.57     16.38 o 
  12   4   2      232.53      231.58     13.74 o 
  13   4   2      909.17      850.17     24.99 o 
  14   4   2     1144.67     1183.58     29.78 o 
  15   4   2       54.83       53.26      9.07 o 
  16   4   2      596.79      575.50     29.02 o 
  17   4   2        9.98       13.35     12.21 o 
  18   4   2        0.28        1.47     14.95 o 
  19   4   2      208.57      218.08     35.44 o 
  20   4   2       93.26      114.90     45.33 o 
  21   4   2      946.47     1222.94    115.82 o 
  22   4   2       21.65       32.58     35.44 o 
 -23   5   2       72.32       51.87     42.03 o 
 -22   5   2       17.68        6.66     32.09 o 
 -21   5   2      183.91      106.30     43.82 o 
 -20   5   2       35.45       12.15     19.54 o 
 -19   5   2       22.37       34.06     19.26 o 
 -18   5   2      254.37      232.56     27.87 o 
 -17   5   2      282.60      333.72     36.92 o 
 -16   5   2      653.88      624.39     37.79 o 
 -15   5   2     1744.19     1747.10     51.49 o 
 -14   5   2      261.81      235.35     19.14 o 
 -13   5   2      438.00      420.00     17.18 o 
 -12   5   2       45.66       37.43      6.49 o 
 -11   5   2        3.96        5.53      3.92 o 
 -10   5   2     1306.10     1324.12     20.88 o 
  -9   5   2       22.84       10.27      3.19 o 
  -8   5   2     3058.55     3342.25     33.67 o 
  -7   5   2       61.30      103.70      5.06 o 
  -6   5   2      126.38      155.27      5.49 o 
  -5   5   2        0.47        0.83      3.19 o 
  -4   5   2       31.49       27.01      3.59 o 
  -3   5   2     2036.60     2014.17     20.53 o 
  -2   5   2      786.66      856.45     12.37 o 
  -1   5   2     1169.06     1117.46     12.56 o 
   0   5   2     6115.42     6877.81     48.66 o 
   1   5   2      805.32      826.60     11.25 o 
   2   5   2      206.53      212.47      6.12 o 
   3   5   2       23.37       34.95      3.31 o 
   4   5   2     2540.03     2575.84     26.19 o 
   5   5   2     3595.05     3702.81     35.73 o 
   6   5   2     6542.73     7024.66     58.57 o 
   7   5   2      401.77      386.40      9.78 o 
   8   5   2      437.54      447.24     10.64 o 
   9   5   2       33.70       15.50      3.61 o 
  10   5   2      966.69      945.69     24.89 o 
  11   5   2     1197.94     1212.82     24.11 o 
  12   5   2        0.07        5.26      5.36 o 
  13   5   2      410.65      573.76     24.98 o 
  14   5   2       89.15       64.22      9.69 o 
  15   5   2      891.14      912.74     39.03 o 
  16   5   2      269.49      326.76     31.03 o 
  17   5   2      234.63      265.62     29.71 o 
  18   5   2       43.80       27.45     25.68 o 
  19   5   2      499.35      527.85     76.49 o 
  20   5   2        0.01        0.18     26.29 o 
  21   5   2      392.05      505.36     83.30 o 
  22   5   2      157.18      168.31     52.66 o 
 -22   6   2        0.78      -11.06     30.78 o 
 -21   6   2      109.95       90.75     55.10 o 
 -20   6   2       15.03       27.38     21.78 o 
 -19   6   2      532.31      562.91    121.21 o 
 -18   6   2       29.17        8.38     17.70 o 
 -17   6   2     1346.32     1566.13     92.65 o 
 -16   6   2      502.58      433.52     35.90 o 
 -15   6   2      146.28       87.76     15.44 o 
 -14   6   2       66.72       53.95     10.34 o 
 -13   6   2      104.07       80.58      9.66 o 
 -12   6   2       15.36       13.45      8.15 o 
 -11   6   2       62.65       66.70      6.25 o 
 -10   6   2       75.38       76.06      6.02 o 
  -9   6   2      133.13      137.32      7.70 o 
  -8   6   2     1420.33     1447.92     19.53 o 
  -7   6   2     1368.64     1431.36     19.42 o 
  -6   6   2     1316.52     1254.69     16.99 o 
  -5   6   2     2185.57     2176.35     22.69 o 
  -4   6   2     1697.03     1707.98     18.41 o 
  -3   6   2       86.80       93.71      5.06 o 
  -2   6   2     3677.24     4123.91     38.52 o 
  -1   6   2      851.56      875.71     11.68 o 
   0   6   2       26.46       21.28      4.31 o 
   1   6   2     3103.57     3010.79     26.95 o 
   2   6   2     6122.02     6321.81     49.78 o 
   3   6   2      101.15      129.96      5.72 o 
   4   6   2      636.15      641.76     11.71 o 
   5   6   2      156.33      160.39      7.56 o 
   6   6   2       20.22        9.98      3.49 o 
   7   6   2     2430.70     2313.51     29.17 o 
   8   6   2      205.42      227.41      9.18 o 
   9   6   2      474.74      459.34     12.33 o 
  10   6   2      259.20      248.29     11.94 o 
  11   6   2       37.04       31.37      8.05 o 
  12   6   2      844.17      726.48     27.92 o 
  13   6   2     2075.52     2132.10     53.02 o 
  14   6   2      586.53      610.09     27.82 o 
  15   6   2        0.05       -2.41      9.08 o 
  16   6   2       21.63       19.19     31.31 o 
  17   6   2        1.20       -1.83     16.54 o 
  18   6   2       17.60       31.83     22.54 o 
  19   6   2      115.96      124.53     44.02 o 
  20   6   2       24.81        0.39     27.56 o 
  21   6   2      485.53      515.87     84.91 o 
  22   6   2       81.62       63.47     45.54 o 
 -22   7   2       29.25       47.35     28.03 o 
 -21   7   2       77.90      106.41     32.13 o 
 -20   7   2        3.51      -11.74     19.39 o 
 -19   7   2        1.43       23.45     19.92 o 
 -18   7   2       13.52       -8.90     18.60 o 
 -17   7   2       25.48        5.56     18.87 o 
 -16   7   2      174.73      134.29     23.03 o 
 -15   7   2      842.25      831.32     47.12 o 
 -14   7   2       63.11       37.02     12.74 o 
 -13   7   2     1257.31     1295.77     38.03 o 
 -12   7   2        4.03        7.02      6.89 o 
 -11   7   2        0.67       -5.22      5.64 o 
 -10   7   2     1752.76     1790.15     31.72 o 
  -9   7   2     5039.85     5057.49     57.75 o 
  -8   7   2      300.79      286.95     11.34 o 
  -7   7   2     1230.40     1218.94     17.34 o 
  -6   7   2       24.85       22.94      4.44 o 
  -5   7   2       89.93       81.66      5.22 o 
  -4   7   2      536.43      501.33     10.26 o 
  -3   7   2     2958.87     2939.97     30.30 o 
  -2   7   2      166.75      296.72      8.60 o 
  -1   7   2      958.80      923.56     12.74 o 
   0   7   2      797.58      914.62     13.12 o 
   1   7   2      313.32      305.16      7.91 o 
   2   7   2       65.70       52.56      4.56 o 
   3   7   2     1346.81     1312.38     18.43 o 
   4   7   2     1900.64     1801.90     22.83 o 
   5   7   2     1558.97     1611.49     21.74 o 
   6   7   2      314.23      298.38     10.43 o 
   7   7   2     3341.36     3394.78     47.21 o 
   8   7   2     1046.23     1095.05     23.51 o 
   9   7   2      310.34      303.54     12.77 o 
  10   7   2       89.08       89.75     10.60 o 
  11   7   2      461.57      445.16     20.04 o 
  12   7   2        5.90        0.09      5.91 o 
  13   7   2      208.66      189.08     23.07 o 
  14   7   2       98.47       58.91     19.47 o 
  15   7   2      440.47      493.29     46.31 o 
  16   7   2      130.16      125.26     28.82 o 
  17   7   2      627.51      680.18     55.32 o 
  18   7   2       12.76        5.65     19.76 o 
  19   7   2      150.05      159.06     34.42 o 
  20   7   2        4.01       12.95     29.73 o 
  21   7   2       28.10       68.53     39.45 o 
 -21   8   2      126.28       59.15     39.26 o 
 -20   8   2       25.85       56.41     31.93 o 
 -19   8   2       80.41       56.76     26.09 o 
 -18   8   2       28.12       22.26     20.73 o 
 -17   8   2      817.96     1082.46    102.45 o 
 -16   8   2        4.34        5.09     19.56 o 
 -15   8   2      276.11      308.47     33.66 o 
 -14   8   2       72.18       47.04     16.72 o 
 -13   8   2        3.44       13.15     10.50 o 
 -12   8   2      302.65      251.17     18.82 o 
 -11   8   2     1397.96     1449.32     46.68 o 
 -10   8   2      340.18      290.22     15.15 o 
  -9   8   2       54.65       28.70      8.56 o 
  -8   8   2      222.00      189.48     12.25 o 
  -7   8   2      412.61      418.84     16.07 o 
  -6   8   2      493.70      454.98     16.14 o 
  -5   8   2     1501.69     1466.94     28.20 o 
  -4   8   2       37.30       34.47      6.48 o 
  -3   8   2     1062.77     1075.30     22.46 o 
  -2   8   2      312.20      376.72     11.37 o 
  -1   8   2      911.22     1031.77     15.52 o 
   0   8   2     3628.04     3991.77     40.18 o 
   1   8   2     1682.54     1651.74     20.51 o 
   2   8   2      395.14      384.83     11.19 o 
   3   8   2      365.72      350.55     10.17 o 
   4   8   2     1290.32     1308.04     20.03 o 
   5   8   2       63.09       62.37      5.53 o 
   6   8   2       84.01       90.73      7.06 o 
   7   8   2      763.55      724.03     19.71 o 
   8   8   2      235.89      248.57     14.38 o 
   9   8   2      108.88      107.08      9.83 o 
  10   8   2        7.70       20.38      8.96 o 
  11   8   2       65.69       58.49     11.58 o 
  12   8   2      851.39      730.61     33.30 o 
  13   8   2      269.26      341.27     32.32 o 
  14   8   2      119.51      148.82     29.46 o 
  15   8   2      257.69      315.15     41.35 o 
  16   8   2      141.02      130.99     29.36 o 
  17   8   2        0.41      -11.24     17.66 o 
  18   8   2       35.90       16.03     22.11 o 
  19   8   2      226.49      279.90     43.85 o 
  20   8   2       79.36      161.52     52.59 o 
 -20   9   2       36.41       18.71     27.31 o 
 -19   9   2      195.67      169.73     60.60 o 
 -18   9   2      157.90      125.30     32.47 o 
 -17   9   2      689.55      834.89     64.49 o 
 -16   9   2      135.70      157.29     77.19 o 
 -15   9   2      175.07      180.08     33.34 o 
 -14   9   2       37.59       21.12     19.77 o 
 -13   9   2      101.01       95.62     21.05 o 
 -12   9   2        0.29       -2.53     10.78 o 
 -11   9   2        1.59        3.26      7.24 o 
 -10   9   2      290.75      307.11     21.76 o 
  -9   9   2     1579.93     1629.54     34.77 o 
  -8   9   2     3335.21     3325.19     52.75 o 
  -7   9   2      263.92      284.22     15.59 o 
  -6   9   2       73.28       69.49      9.00 o 
  -5   9   2        4.73       15.68      6.21 o 
  -4   9   2      443.70      402.25     16.29 o 
  -3   9   2     1422.29     1463.43     29.46 o 
  -2   9   2      286.32      249.61     13.88 o 
  -1   9   2       31.28       21.39      6.89 o 
   0   9   2      253.28      255.97     10.11 o 
   1   9   2      235.14      253.47      9.81 o 
   2   9   2        8.90       12.45      4.45 o 
   3   9   2      808.69      812.88     17.64 o 
   4   9   2     1310.91     1277.49     24.23 o 
   5   9   2      648.16      665.15     16.13 o 
   6   9   2     4648.35     4639.35     54.80 o 
   7   9   2     5396.75     5411.03     70.22 o 
   8   9   2       76.67       65.63     11.83 o 
   9   9   2      816.49      819.28     43.94 o 
  10   9   2        0.05        1.29      7.38 o 
  11   9   2       96.57       91.43     14.86 o 
  12   9   2      373.08      371.50     40.25 o 
  13   9   2        8.42        3.34     26.06 o 
  14   9   2       93.51       94.10     26.70 o 
  15   9   2      504.45      664.82     68.28 o 
  16   9   2       55.15       62.03     44.45 o 
  17   9   2       32.26       32.94     23.63 o 
  18   9   2       71.21       63.40     46.24 o 
  19   9   2       35.40       16.95     22.85 o 
 -19  10   2      155.22      114.80     43.46 o 
 -18  10   2       16.72       36.70     26.64 o 
 -17  10   2       25.56       16.61     23.85 o 
 -16  10   2       51.82       62.86     32.49 o 
 -15  10   2      540.95      577.93     54.12 o 
 -14  10   2      386.84      444.28     58.36 o 
 -13  10   2       72.55       85.30     23.27 o 
 -12  10   2      314.14      328.39     32.89 o 
 -11  10   2      536.88      561.13     34.35 o 
 -10  10   2        5.51       -5.20      8.57 o 
  -9  10   2       61.94       42.97     10.10 o 
  -8  10   2      693.79      694.86     23.46 o 
  -7  10   2     1117.62     1115.10     28.25 o 
  -6  10   2     1267.69     1275.30     31.06 o 
  -5  10   2      236.66      234.52     16.55 o 
  -4  10   2        2.39        3.41      7.18 o 
  -3  10   2       46.23       43.90     12.27 o 
  -2  10   2       53.21       39.27     14.67 o 
  -1  10   2      224.46      223.37     15.99 o 
   0  10   2     1707.49     1693.56     37.35 o 
   1  10   2      227.84      243.12     21.67 o 
   2  10   2      333.78      347.72     22.02 o 
   3  10   2      118.74      128.40     14.99 o 
   4  10   2      117.22      107.03     11.49 o 
   5  10   2      452.37      527.66     21.09 o 
   6  10   2      952.91      971.77     25.94 o 
   7  10   2      252.96      247.06     15.51 o 
   8  10   2      321.37      349.94     19.58 o 
   9  10   2        0.23       -3.33      6.93 o 
  10  10   2        0.02        1.45      7.65 o 
  11  10   2      133.21      149.39     20.84 o 
  12  10   2        5.48        4.74     13.62 o 
  13  10   2       46.59       29.49     16.78 o 
  14  10   2       32.44       48.63     19.56 o 
  15  10   2      321.68      402.72     67.81 o 
  16  10   2        0.83        7.62     21.72 o 
  17  10   2      104.98       68.99     35.78 o 
  18  10   2       37.13       86.07     40.10 o 
 -18  11   2        0.05       -1.06     28.66 o 
 -17  11   2      136.96      174.81     58.30 o 
 -16  11   2       20.57       34.56     26.77 o 
 -15  11   2      223.62      257.98     51.29 o 
 -14  11   2      245.05      325.10     43.95 o 
 -13  11   2        0.01       -8.02     16.98 o 
 -12  11   2       32.25       28.06     17.35 o 
 -11  11   2       74.51       74.99     20.43 o 
 -10  11   2       34.90       29.11     13.30 o 
  -9  11   2        8.61       13.65     14.74 o 
  -8  11   2      170.77      157.72     20.30 o 
  -7  11   2       12.57        5.69      9.66 o 
  -6  11   2       86.73      109.04     19.23 o 
  -5  11   2        9.26       27.67     11.84 o 
  -4  11   2       75.42       47.07     15.68 o 
  -3  11   2        6.27       -0.30     10.48 o 
  -2  11   2      108.42      116.89     17.49 o 
  -1  11   2      444.30      425.51     27.84 o 
   0  11   2       82.04       55.92     12.95 o 
   1  11   2      374.56      346.32     23.27 o 
   2  11   2       60.72       43.30     11.66 o 
   3  11   2        1.77       -1.64      9.04 o 
   4  11   2        2.00       -3.97      8.64 o 
   5  11   2      233.59      258.26     22.73 o 
   6  11   2      194.69      190.14     28.32 o 
   7  11   2       19.52       16.01     12.78 o 
   8  11   2        3.75        1.80     10.12 o 
   9  11   2       57.12       38.03     18.80 o 
  10  11   2       58.56       87.87     24.76 o 
  11  11   2        0.03       21.37     14.93 o 
  12  11   2       42.37       53.07     19.07 o 
  13  11   2        2.35        0.31     15.08 o 
  14  11   2       91.51       64.53     32.37 o 
  15  11   2      719.49      830.52     65.78 o 
  16  11   2        0.05       17.51     22.55 o 
  17  11   2      250.70      368.84     50.60 o 
 -16  12   2      211.22      207.63     57.71 o 
 -15  12   2       34.33       17.96     24.47 o 
 -14  12   2      258.91      277.79     52.43 o 
 -13  12   2        0.04      -10.74     29.47 o 
 -12  12   2       29.37        9.00     28.78 o 
 -11  12   2      126.60      128.91     32.31 o 
 -10  12   2       36.27       66.59     27.37 o 
  -9  12   2      204.16      245.02     62.02 o 
  -8  12   2        1.29       -5.68     29.42 o 
  -7  12   2       23.98       27.28     19.87 o 
  -6  12   2       43.90       33.19     40.43 o 
  -5  12   2        0.55       -6.17     13.57 o 
  -4  12   2        5.88       -6.11     13.03 o 
  -3  12   2      689.98      665.47     40.67 o 
  -2  12   2      382.55      302.86     29.82 o 
  -1  12   2      638.87      601.88     38.73 o 
   0  12   2        3.47        5.34     11.17 o 
   1  12   2        7.80       11.83     11.70 o 
   2  12   2      586.24      520.04     32.08 o 
   3  12   2       61.69       51.51     14.87 o 
   4  12   2      331.25      273.62     28.86 o 
   5  12   2       67.57       72.19     35.00 o 
   6  12   2        9.57      -22.52     26.43 o 
   7  12   2        7.53       65.92     35.53 o 
   8  12   2       27.53       11.04     33.23 o 
   9  12   2        7.20       16.54     31.28 o 
  10  12   2        0.62        8.12     29.33 o 
  11  12   2        1.92       16.40     36.69 o 
  12  12   2      284.31      312.57     42.51 o 
  13  12   2       47.05       40.39     39.35 o 
  14  12   2        5.67      -19.68     18.97 o 
  15  12   2       85.47      127.66     34.05 o 
  16  12   2        8.72       18.72     24.69 o 
 -15  13   2        0.60       -1.18     30.90 o 
 -14  13   2        0.00      -46.89     30.54 o 
 -13  13   2       61.37       20.62     38.22 o 
 -12  13   2      357.27      412.97     77.46 o 
 -11  13   2       38.48       20.57     41.79 o 
 -10  13   2      224.99      164.11     56.09 o 
  -9  13   2       16.23       31.95     35.46 o 
  -8  13   2       68.77       21.49     36.36 o 
  -7  13   2       58.63       33.95     35.48 o 
  -6  13   2      538.92      459.77     47.95 o 
  -5  13   2       16.73       31.36     24.76 o 
  -4  13   2       88.06       63.25     30.30 o 
  -3  13   2       29.80       35.85     17.78 o 
  -2  13   2       20.62       10.72     15.51 o 
  -1  13   2        5.06       15.96     15.08 o 
   0  13   2        0.20        5.63     18.62 o 
   1  13   2      232.55      216.50     44.31 o 
   2  13   2       55.38       55.01     22.63 o 
   3  13   2        3.22       -0.48     18.84 o 
   4  13   2       53.50       31.76     36.94 o 
   5  13   2       96.79       70.06     38.53 o 
   6  13   2      217.12      220.72     56.19 o 
   7  13   2       12.64        9.73     28.41 o 
   8  13   2        0.36       -2.31     31.06 o 
   9  13   2       29.47       37.92     33.21 o 
  10  13   2      556.56      724.34     90.99 o 
  11  13   2       64.88       13.09     38.02 o 
  12  13   2        9.60        1.03     31.76 o 
  13  13   2      272.90      206.92     63.97 o 
  14  13   2      138.09      267.01     67.77 o 
 -13  14   2       42.99       61.05     45.13 o 
 -12  14   2      230.73      211.58     62.05 o 
 -11  14   2       46.47        3.38     43.21 o 
 -10  14   2       31.32        5.32     35.85 o 
  -9  14   2        2.19       -8.29     36.37 o 
  -8  14   2      110.44      103.60     48.21 o 
  -7  14   2        0.45      -21.07     31.21 o 
  -6  14   2        0.32        1.78     31.01 o 
  -5  14   2      572.63      583.23     53.99 o 
  -4  14   2      226.94      214.82     57.73 o 
  -3  14   2       41.32       60.46     25.42 o 
  -2  14   2        0.62        8.29     20.86 o 
  -1  14   2       37.96       -5.33     18.88 o 
   0  14   2        6.07       14.90     31.98 o 
   1  14   2      110.86      105.51     27.86 o 
   2  14   2        5.89       39.48     58.21 o 
   3  14   2       17.89        0.32     19.42 o 
   4  14   2      283.40      330.06     65.79 o 
   5  14   2        1.50      -14.38     30.19 o 
   6  14   2       41.26      122.78     48.37 o 
   7  14   2      853.96      972.54    101.66 o 
   8  14   2        5.20       10.46     37.51 o 
   9  14   2      867.48      998.84    106.38 o 
  10  14   2       24.87       26.02     37.85 o 
  11  14   2       10.65       11.81     37.35 o 
  12  14   2      104.62       71.14     45.21 o 
 -10  15   2       40.07       59.59     45.86 o 
  -9  15   2      638.81      768.15    101.95 o 
  -8  15   2       52.73       46.68     45.78 o 
  -7  15   2       89.93       94.45     50.42 o 
  -6  15   2      441.13      425.14     78.53 o 
  -5  15   2        1.84      -15.53     21.85 o 
  -4  15   2      319.32      361.46     47.59 o 
  -3  15   2       50.84       54.38     29.16 o 
  -2  15   2       81.91       81.02     37.61 o 
  -1  15   2       37.53       45.66     32.83 o 
   0  15   2       77.28       69.30     31.52 o 
   1  15   2        0.41       -1.05     24.55 o 
   2  15   2       62.08       33.18     27.72 o 
   3  15   2      896.45      885.12     96.84 o 
   4  15   2      240.82      314.52     68.20 o 
   5  15   2       49.26      144.66     51.52 o 
   6  15   2        0.07      -24.28     30.90 o 
   7  15   2      402.18      386.72     74.42 o 
   8  15   2      171.30      214.87     66.93 o 
   9  15   2       86.55      190.14     64.19 o 
  10  15   2       23.67       -4.40     38.99 o 
  -7  16   2        0.07       -2.71     37.64 o 
  -6  16   2       49.30       41.40     42.34 o 
  -5  16   2      605.46      790.82     97.35 o 
  -4  16   2        8.86       16.52     26.83 o 
  -3  16   2        0.11      -37.78     22.06 o 
  -2  16   2        1.47       43.15     28.85 o 
  -1  16   2      146.80       89.68     34.88 o 
   0  16   2       13.58       51.98     29.56 o 
   1  16   2       52.15        0.45     25.97 o 
   2  16   2      366.81      297.52     68.57 o 
   3  16   2       79.07      140.77     56.37 o 
   4  16   2      463.74      581.41     89.26 o 
   5  16   2       12.67       10.25     41.39 o 
   6  16   2      302.04      361.83     78.69 o 
 -24   1   3       63.87       66.61     28.98 o 
 -23   1   3        7.77       23.32     23.09 o 
 -22   1   3        2.47        4.79     19.77 o 
 -21   1   3      286.19      305.89     43.56 o 
 -20   1   3       10.27       15.32     21.70 o 
 -19   1   3       57.79       35.26     17.08 o 
 -18   1   3      173.05      187.05     19.01 o 
 -17   1   3     1206.35     1230.43     25.38 o 
 -16   1   3      175.91      186.76     10.70 o 
 -15   1   3      741.71      752.16     17.66 o 
 -14   1   3      181.78      182.69     10.04 o 
 -13   1   3        5.87        6.40      3.93 o 
 -12   1   3      563.22      545.81     14.47 o 
 -11   1   3       69.75       76.67      8.36 o 
 -10   1   3      270.20      287.43      8.95 o 
  -9   1   3     8231.49     8804.66     69.20 o 
  -8   1   3     2474.22     2680.35     26.92 o 
  -7   1   3      539.13      548.81     10.36 o 
  -6   1   3       43.56       36.78      3.11 o 
  -5   1   3      263.69      223.72      6.22 o 
  -4   1   3     1338.69     1338.64     14.31 o 
  -3   1   3      638.73      691.42      8.72 o 
  -2   1   3     4259.12     4132.86     33.97 o 
  -1   1   3     7818.46     7626.20     60.61 o 
   0   1   3     3183.31     3113.54     28.63 o 
   1   1   3    10398.38    10425.30     85.52 o 
   2   1   3      497.11      469.62      6.39 o 
   3   1   3      525.79      485.18      8.52 o 
   4   1   3     1553.66     1541.89     17.65 o 
   5   1   3     2740.06     2769.11     25.91 o 
   6   1   3       29.70       18.38      2.23 o 
   7   1   3      119.37      125.21      4.26 o 
   8   1   3     2561.53     2607.06     25.05 o 
   9   1   3     3006.24     2989.93     30.44 o 
  10   1   3      388.86      337.98      9.16 o 
  11   1   3        3.55        1.82      2.86 o 
  12   1   3      289.85      322.17     13.55 o 
  13   1   3     2758.37     2701.70     44.31 o 
  14   1   3     2970.79     2881.18     52.16 o 
  15   1   3       41.87       38.61      7.90 o 
  16   1   3        9.52       12.66      8.80 o 
  17   1   3       24.92       13.36     14.16 o 
  18   1   3       24.81       24.84     15.45 o 
  19   1   3        1.48        0.57     15.99 o 
  20   1   3     1140.61     1404.58     76.12 o 
  21   1   3       68.17       38.14     25.13 o 
  22   1   3      184.32      221.73     47.15 o 
  23   1   3        8.06        7.60     22.93 o 
 -24   2   3       77.65       36.64     25.02 o 
 -23   2   3       23.26       17.15     22.75 o 
 -22   2   3      283.40      273.14     42.68 o 
 -21   2   3       15.05        8.57     18.22 o 
 -20   2   3       35.87       54.79     22.29 o 
 -19   2   3        8.41        7.10     15.71 o 
 -18   2   3       14.03       24.59     10.42 o 
 -17   2   3      122.04      142.82     12.47 o 
 -16   2   3     1564.81     1628.57     29.52 o 
 -15   2   3      140.05      160.14     11.22 o 
 -14   2   3      517.52      549.08     17.40 o 
 -13   2   3      858.37      845.98     17.98 o 
 -12   2   3      365.22      378.75     13.01 o 
 -11   2   3       27.72       16.33      3.79 o 
 -10   2   3     1123.59     1231.91     18.12 o 
  -9   2   3      299.38      333.81      9.05 o 
  -8   2   3      509.38      505.37     11.18 o 
  -7   2   3       55.21       76.31      5.58 o 
  -6   2   3        0.05        0.10      1.72 o 
  -5   2   3     3631.28     3511.95     26.69 o 
  -4   2   3     2423.45     2413.59     20.12 o 
  -3   2   3     1973.53     2142.06     17.50 o 
  -2   2   3    14730.08    14350.81     87.14 o 
  -1   2   3    56836.73    54174.16    350.82 o 
   0   2   3     2585.06     2424.85     21.47 o 
   1   2   3    16005.11    15729.48    112.74 o 
   2   2   3      250.84      226.70      6.47 o 
   3   2   3     5854.42     5975.50     46.91 o 
   4   2   3        0.16       -2.21      1.42 o 
   5   2   3     4071.67     4604.18     38.74 o 
   6   2   3      301.17      258.13      7.76 o 
   7   2   3        7.95        2.19      1.62 o 
   8   2   3       15.89       19.52      2.47 o 
   9   2   3       11.80        3.87      2.17 o 
  10   2   3      480.04      442.16      8.49 o 
  11   2   3      101.30       97.53      5.04 o 
  12   2   3     2584.33     2665.38     37.63 o 
  13   2   3      733.64      770.14     20.51 o 
  14   2   3        3.19        3.20      5.39 o 
  15   2   3      148.40      146.92     13.55 o 
  16   2   3      229.67      259.04     31.31 o 
  17   2   3      496.33      549.74     64.84 o 
  18   2   3        0.05       16.46     16.53 o 
  19   2   3       29.92       13.69     16.44 o 
  20   2   3     1038.59     1183.42     93.66 o 
  21   2   3       59.40       64.82     39.67 o 
  22   2   3        2.75        0.62     22.12 o 
  23   2   3        7.96       -0.43     22.60 o 
 -23   3   3       79.79       44.22     27.17 o 
 -22   3   3        6.30       -4.69     18.70 o 
 -21   3   3      247.34      282.66     41.17 o 
 -20   3   3      135.94       91.38     25.79 o 
 -19   3   3      245.15      267.60     37.06 o 
 -18   3   3        1.01       -0.05     11.43 o 
 -17   3   3        0.79      -10.64      6.60 o 
 -16   3   3      237.41      250.54     13.85 o 
 -15   3   3      854.69      834.31     21.51 o 
 -14   3   3        7.21        7.29      5.48 o 
 -13   3   3      565.61      567.91     16.68 o 
 -12   3   3       10.99        7.87      3.66 o 
 -11   3   3     2427.29     2593.16     31.24 o 
 -10   3   3      436.00      410.04     10.25 o 
  -9   3   3     4437.31     4460.97     41.90 o 
  -8   3   3     1485.69     1543.78     18.32 o 
  -7   3   3      556.95      632.01     10.21 o 
  -6   3   3     1697.88     1661.30     16.23 o 
  -5   3   3      306.41      279.41      6.07 o 
  -4   3   3     1211.83     1171.61     11.56 o 
  -3   3   3       27.92       21.60      2.05 o 
  -2   3   3     6495.61     6398.88     43.16 o 
  -1   3   3    28392.95    28144.11    174.48 o 
   0   3   3        9.02       16.01      2.02 o 
   1   3   3      564.97      512.05      7.66 o 
   2   3   3     3705.26     3695.11     29.75 o 
   3   3   3     7067.60     7202.41     58.13 o 
   4   3   3      332.12      355.13      7.80 o 
   5   3   3    17375.68    17993.88    122.49 o 
   6   3   3     6776.43     7128.63     56.13 o 
   7   3   3      336.57      275.89      8.16 o 
   8   3   3     3189.23     3352.14     34.53 o 
   9   3   3      390.75      400.63      9.69 o 
  10   3   3       55.96       57.32      4.64 o 
  11   3   3        0.12        0.95      2.92 o 
  12   3   3      577.93      549.30     15.77 o 
  13   3   3        6.14        8.33      5.39 o 
  14   3   3      151.05      135.44     12.30 o 
  15   3   3        0.54        2.05      6.48 o 
  16   3   3       78.02       46.52     13.75 o 
  17   3   3       27.90       43.04     19.15 o 
  18   3   3      239.51      214.19     33.76 o 
  19   3   3      293.59      294.43     40.73 o 
  20   3   3      829.83      994.41     67.31 o 
  21   3   3      133.91       74.05     28.07 o 
  22   3   3       66.73       83.97     31.07 o 
 -23   4   3      442.36      591.41     92.00 o 
 -22   4   3       19.78       16.98     22.73 o 
 -21   4   3       30.52       -5.62     18.42 o 
 -20   4   3        1.69        2.28     15.85 o 
 -19   4   3      870.48      944.55     74.51 o 
 -18   4   3        6.06      -14.01     13.08 o 
 -17   4   3       39.18       39.96     13.73 o 
 -16   4   3       85.48       51.73     11.70 o 
 -15   4   3       35.61       25.70      6.84 o 
 -14   4   3      776.70      814.14     23.10 o 
 -13   4   3     2813.09     2869.83     45.01 o 
 -12   4   3      149.71      147.31     11.57 o 
 -11   4   3      304.54      331.25     11.26 o 
 -10   4   3      258.90      262.29      9.43 o 
  -9   4   3     1000.21      935.79     14.36 o 
  -8   4   3       74.50       63.27      3.95 o 
  -7   4   3    10581.99    11029.02     71.92 o 
  -6   4   3       40.92       24.98      2.78 o 
  -5   4   3      675.17      616.99      8.80 o 
  -4   4   3       65.36       73.15      3.58 o 
  -3   4   3     3233.17     3515.79     29.94 o 
  -2   4   3      382.41      358.28      7.13 o 
  -1   4   3      415.07      330.92      5.59 o 
   0   4   3      943.74      925.83     11.41 o 
   1   4   3      930.79     1107.77     13.42 o 
   2   4   3     1248.17     1232.70     15.09 o 
   3   4   3     1526.77     1601.01     18.28 o 
   4   4   3      501.10      532.48      9.95 o 
   5   4   3     1413.77     1405.69     15.98 o 
   6   4   3     2213.86     2238.73     22.86 o 
   7   4   3       37.99      103.93      5.84 o 
   8   4   3       99.34       94.55      6.32 o 
   9   4   3      435.87      403.02     10.86 o 
  10   4   3      568.01      525.82     15.13 o 
  11   4   3     2541.52     2594.20     45.87 o 
  12   4   3      790.60      831.56     25.98 o 
  13   4   3      996.28      944.29     25.85 o 
  14   4   3     1109.19      884.82     41.08 o 
  15   4   3       52.06       54.62     11.94 o 
  16   4   3      746.97      840.40     36.87 o 
  17   4   3       55.32       42.27     20.34 o 
  18   4   3      832.50      867.37     62.53 o 
  19   4   3        4.89       -7.61     16.29 o 
  20   4   3      174.61      273.94     61.23 o 
  21   4   3        8.02       -0.94     26.39 o 
  22   4   3       16.54       21.83     31.76 o 
 -23   5   3      258.84      319.17     69.93 o 
 -22   5   3      387.48      505.51     84.40 o 
 -21   5   3      109.83      118.81     29.97 o 
 -20   5   3        0.00        5.05     17.50 o 
 -19   5   3      360.64      347.64     41.87 o 
 -18   5   3      319.79      292.89     63.01 o 
 -17   5   3      756.10      722.12     63.66 o 
 -16   5   3      461.52      361.90     77.42 o 
 -15   5   3     1365.08     1333.27     45.25 o 
 -14   5   3       82.79       76.18      8.61 o 
 -13   5   3      173.18      148.83     10.92 o 
 -12   5   3      162.22      174.17     11.13 o 
 -11   5   3     3781.87     3812.64     42.87 o 
 -10   5   3      136.73      123.99      6.79 o 
  -9   5   3      193.59      173.01      6.94 o 
  -8   5   3      237.83      223.62      7.66 o 
  -7   5   3     5528.35     5661.51     45.24 o 
  -6   5   3     1280.09     1307.04     15.88 o 
  -5   5   3     1018.87      944.13     12.21 o 
  -4   5   3      430.76      429.85      9.27 o 
  -3   5   3     1019.62      924.49     13.07 o 
  -2   5   3      297.32      303.80      8.35 o 
  -1   5   3     5211.24     5485.08     38.75 o 
   0   5   3      158.95      148.87      5.22 o 
   1   5   3       95.78       72.60      4.16 o 
   2   5   3       98.80       80.21      4.43 o 
   3   5   3      978.84      906.46     13.63 o 
   4   5   3      783.07      802.96     15.20 o 
   5   5   3       67.71       56.47      4.55 o 
   6   5   3       23.37       37.75      3.73 o 
   7   5   3      408.73      379.01      9.36 o 
   8   5   3     1916.13     1987.31     23.99 o 
   9   5   3      370.55      361.62     11.11 o 
  10   5   3       87.33       76.49      6.61 o 
  11   5   3      146.51      137.77     11.12 o 
  12   5   3      116.95      123.87     11.91 o 
  13   5   3      318.16      320.33     17.03 o 
  14   5   3       93.63       36.80      8.35 o 
  15   5   3      330.34      398.40     26.47 o 
  16   5   3       46.66       56.79     16.68 o 
  17   5   3       37.65       47.71     19.91 o 
  18   5   3       24.26       72.26     34.71 o 
  19   5   3       18.64       11.71     24.11 o 
  20   5   3      241.64      229.03     57.92 o 
  21   5   3      223.65      188.92     55.00 o 
  22   5   3      187.14       90.32     47.33 o 
 -22   6   3      235.33      270.83     91.60 o 
 -21   6   3      350.38      401.47     59.19 o 
 -20   6   3       65.46       32.19     25.12 o 
 -19   6   3      119.17      226.36     36.31 o 
 -18   6   3       16.97       13.72     19.47 o 
 -17   6   3      140.75      168.50     45.01 o 
 -16   6   3       51.03       18.55     15.80 o 
 -15   6   3       21.09       12.88     11.04 o 
 -14   6   3        9.34       -1.57      5.63 o 
 -13   6   3      417.65      428.25     16.44 o 
 -12   6   3      919.51      944.13     19.94 o 
 -11   6   3       41.02       38.16      6.14 o 
 -10   6   3      249.79      260.47     10.19 o 
  -9   6   3      149.80      162.34      8.04 o 
  -8   6   3        7.53        5.40      3.09 o 
  -7   6   3      584.55      597.76     15.71 o 
  -6   6   3      200.14      177.50      6.01 o 
  -5   6   3      165.52      153.59      6.66 o 
  -4   6   3       10.98        6.65      2.83 o 
  -3   6   3      364.07      354.26      9.82 o 
  -2   6   3     2184.16     2163.93     23.86 o 
  -1   6   3     5266.62     5307.33     46.98 o 
   0   6   3     2281.02     2326.16     23.34 o 
   1   6   3     1392.51     1250.80     15.73 o 
   2   6   3       32.26       30.75      3.65 o 
   3   6   3        2.96        2.94      2.51 o 
   4   6   3     1570.41     1577.65     21.32 o 
   5   6   3     2309.67     2419.29     28.12 o 
   6   6   3      148.02      136.92      7.39 o 
   7   6   3        4.82        7.99      3.49 o 
   8   6   3     1583.91     1584.26     23.14 o 
   9   6   3        2.76        3.93      4.28 o 
  10   6   3      169.16      180.04     13.97 o 
  11   6   3     1283.67     1205.33     32.68 o 
  12   6   3     1973.35     1787.14     41.05 o 
  13   6   3      167.39      208.30     16.55 o 
  14   6   3      564.69      565.23     29.40 o 
  15   6   3        4.97       -1.48     10.98 o 
  16   6   3      385.80      400.90     58.92 o 
  17   6   3      536.46      576.71     50.60 o 
  18   6   3      429.31      397.24     69.92 o 
  19   6   3       38.34        2.76     24.49 o 
  20   6   3        9.17       17.38     31.44 o 
  21   6   3       93.85       81.13     41.67 o 
 -22   7   3      293.87      311.00     48.93 o 
 -21   7   3      150.69      183.71     38.74 o 
 -20   7   3      448.33      493.73     54.32 o 
 -19   7   3      254.35      298.88     43.14 o 
 -18   7   3       70.87       40.21     54.48 o 
 -17   7   3     1069.19     1075.65     67.96 o 
 -16   7   3       19.69       23.24     26.27 o 
 -15   7   3      353.04      398.08     35.45 o 
 -14   7   3        7.01       14.65     16.09 o 
 -13   7   3       15.42        7.13      8.75 o 
 -12   7   3      128.02      120.88     13.52 o 
 -11   7   3        6.23       -1.24      5.30 o 
 -10   7   3      116.71      116.72     10.19 o 
  -9   7   3     5571.26     5490.70     63.69 o 
  -8   7   3      260.42      269.93      9.46 o 
  -7   7   3     1971.68     1998.65     29.51 o 
  -6   7   3      329.33      316.19     11.58 o 
  -5   7   3      100.08       88.22      7.58 o 
  -4   7   3      288.59      257.09      9.04 o 
  -3   7   3     6519.50     7140.84     64.15 o 
  -2   7   3     2767.26     2924.15     30.41 o 
  -1   7   3      261.60      317.15      8.23 o 
   0   7   3     1010.68     1070.46     14.88 o 
   1   7   3      207.48      213.07      7.15 o 
   2   7   3       45.89       43.66      4.35 o 
   3   7   3     2648.11     2392.99     28.62 o 
   4   7   3      529.32      583.48     13.34 o 
   5   7   3      155.80      142.71      7.41 o 
   6   7   3      844.15      831.73     16.55 o 
   7   7   3        8.12        5.62      3.98 o 
   8   7   3     1740.60     1627.65     30.13 o 
   9   7   3      119.19      105.26     10.20 o 
  10   7   3       51.42       44.42      9.67 o 
  11   7   3       58.22       26.15      9.68 o 
  12   7   3      258.08      227.79     16.89 o 
  13   7   3       41.39        7.39      7.79 o 
  14   7   3     1373.06     1267.41     65.16 o 
  15   7   3       33.80       59.93     36.05 o 
  16   7   3       86.32       86.42     25.07 o 
  17   7   3        0.00       14.19     18.37 o 
  18   7   3       14.78       10.82     22.04 o 
  19   7   3       18.91       -5.41     25.58 o 
  20   7   3       38.80       30.11     34.05 o 
  21   7   3       86.70       45.48     36.85 o 
 -21   8   3        8.88       -7.47     22.66 o 
 -20   8   3        9.60      -19.94     20.71 o 
 -19   8   3       21.78       58.01     24.31 o 
 -18   8   3        0.21       33.29     22.81 o 
 -17   8   3      672.96      895.34     96.56 o 
 -16   8   3       40.00       24.65     21.67 o 
 -15   8   3      985.61     1074.08     54.69 o 
 -14   8   3       65.06       55.63     17.28 o 
 -13   8   3       56.93       36.92     20.61 o 
 -12   8   3       16.70        8.39      8.63 o 
 -11   8   3      532.57      583.71     23.98 o 
 -10   8   3      302.92      303.00     16.55 o 
  -9   8   3    15131.83    15375.21    150.35 o 
  -8   8   3       16.55       16.38      6.23 o 
  -7   8   3     3129.83     3147.80     46.51 o 
  -6   8   3      181.89      191.67     11.58 o 
  -5   8   3      516.52      503.52     16.95 o 
  -4   8   3       25.34       21.47      6.49 o 
  -3   8   3      913.17      936.33     25.67 o 
  -2   8   3        0.31        1.80      3.63 o 
  -1   8   3       26.83       21.84      4.87 o 
   0   8   3      624.24      723.12     13.88 o 
   1   8   3       60.58       85.83      5.87 o 
   2   8   3      936.37      944.98     15.95 o 
   3   8   3      795.63      760.06     14.87 o 
   4   8   3      471.72      492.74     12.21 o 
   5   8   3       15.43       10.29      4.20 o 
   6   8   3       21.07       20.49      5.31 o 
   7   8   3     1070.29     1051.44     24.19 o 
   8   8   3     3353.50     3358.32     56.57 o 
   9   8   3      762.73      745.31     25.88 o 
  10   8   3       37.77       36.43      9.67 o 
  11   8   3      245.63      251.93     21.59 o 
  12   8   3      172.28      148.94     20.02 o 
  13   8   3       20.70       25.31     16.54 o 
  14   8   3     1080.92      960.78    127.06 o 
  15   8   3      135.12      105.17     27.89 o 
  16   8   3        1.32      -11.01     16.39 o 
  17   8   3       22.88       11.13     33.02 o 
  18   8   3      713.69      797.60     63.06 o 
  19   8   3      202.52      178.11     37.48 o 
  20   8   3     1984.04     2433.38    161.35 o 
 -20   9   3       58.79       27.53     27.51 o 
 -19   9   3       65.27       51.13     33.73 o 
 -18   9   3       56.55       72.88     35.32 o 
 -17   9   3      458.96      398.03     65.41 o 
 -16   9   3      111.37      149.70     31.62 o 
 -15   9   3        2.26       -8.61     17.41 o 
 -14   9   3      658.42      621.02     43.59 o 
 -13   9   3       57.78       64.02     18.29 o 
 -12   9   3       14.05       14.91     11.26 o 
 -11   9   3       55.41       78.18     13.75 o 
 -10   9   3      855.17      811.89     27.29 o 
  -9   9   3      114.19      125.11     11.50 o 
  -8   9   3      376.91      406.12     19.82 o 
  -7   9   3      208.63      209.19     13.76 o 
  -6   9   3      187.92      177.02     12.27 o 
  -5   9   3      146.94      125.48     10.26 o 
  -4   9   3      311.00      302.74     16.56 o 
  -3   9   3      743.40      715.89     23.42 o 
  -2   9   3     1236.01     1316.90     31.35 o 
  -1   9   3       20.02       16.00      8.22 o 
   0   9   3      136.15      136.84     12.27 o 
   1   9   3       62.10       52.59      7.72 o 
   2   9   3      169.33      156.71      9.25 o 
   3   9   3        6.90        7.69      5.03 o 
   4   9   3     2302.55     2281.40     32.95 o 
   5   9   3      373.26      396.27     13.93 o 
   6   9   3      287.98      268.33     16.34 o 
   7   9   3      211.45      236.18     14.87 o 
   8   9   3        0.63        1.86      8.45 o 
   9   9   3       47.91       24.18      9.86 o 
  10   9   3      564.58      579.72     31.35 o 
  11   9   3       26.59       43.79     13.15 o 
  12   9   3       54.68       37.10     16.20 o 
  13   9   3      411.45      337.42     53.35 o 
  14   9   3        0.16      -25.74     16.25 o 
  15   9   3       25.64       25.32     41.17 o 
  16   9   3      394.63      421.22     49.02 o 
  17   9   3       16.71       37.96     24.07 o 
  18   9   3       54.26       76.03     28.76 o 
  19   9   3      344.53      426.32     94.36 o 
 -19  10   3       19.22       15.46     28.42 o 
 -18  10   3      227.13      246.84     44.06 o 
 -17  10   3       26.50       47.19     23.98 o 
 -16  10   3      725.75      765.61     75.03 o 
 -15  10   3       19.38        5.18     19.22 o 
 -14  10   3       56.53       17.44     19.25 o 
 -13  10   3      932.10      962.87     52.80 o 
 -12  10   3        2.71        7.93     13.38 o 
 -11  10   3       41.18       40.39     20.72 o 
 -10  10   3     1377.52     1398.29     49.11 o 
  -9  10   3      436.17      461.34     29.08 o 
  -8  10   3     1031.41     1119.10     36.37 o 
  -7  10   3     1513.40     1573.70     34.25 o 
  -6  10   3      458.92      490.95     22.38 o 
  -5  10   3     2342.96     2426.54     51.57 o 
  -4  10   3     1709.70     1796.50     39.92 o 
  -3  10   3       11.86       14.50      8.22 o 
  -2  10   3        3.86       19.79      9.99 o 
  -1  10   3      604.08      541.21     23.03 o 
   0  10   3        4.22       -4.13     10.42 o 
   1  10   3       56.07       95.56     12.92 o 
   2  10   3       62.22       84.31     12.82 o 
   3  10   3      376.83      390.34     19.86 o 
   4  10   3     1789.90     1731.50     40.13 o 
   5  10   3     2691.61     2718.36     53.49 o 
   6  10   3     1040.12     1030.02     31.49 o 
   7  10   3      436.36      464.34     25.65 o 
   8  10   3      104.99       94.42     13.42 o 
   9  10   3       16.39       18.23      9.59 o 
  10  10   3        3.18        8.42     10.37 o 
  11  10   3      113.87      102.22     18.24 o 
  12  10   3      449.82      447.82    105.51 o 
  13  10   3      480.81      456.00     48.39 o 
  14  10   3      623.94      747.41     59.79 o 
  15  10   3      201.11      192.84     36.33 o 
  16  10   3      268.26      341.85     58.13 o 
  17  10   3      122.47      101.44     32.72 o 
  18  10   3      214.03      225.36     43.51 o 
 -18  11   3      267.08      341.81     50.56 o 
 -17  11   3      111.36       89.71     59.74 o 
 -16  11   3      332.27      462.34     85.37 o 
 -15  11   3       84.76       83.15     28.36 o 
 -14  11   3       13.97       15.63     21.86 o 
 -13  11   3       74.81       72.35     60.15 o 
 -12  11   3       66.29       63.00     20.34 o 
 -11  11   3       20.51       15.15     15.98 o 
 -10  11   3       22.79       21.68     12.83 o 
  -9  11   3      258.75      200.55     27.90 o 
  -8  11   3      586.49      640.71     36.42 o 
  -7  11   3     1099.25     1149.42     51.68 o 
  -6  11   3      445.87      491.76     68.29 o 
  -5  11   3      907.17      924.26     49.89 o 
  -4  11   3      639.46      608.60     33.29 o 
  -3  11   3       74.43       51.82     13.57 o 
  -2  11   3      309.32      324.67     25.54 o 
  -1  11   3      427.56      366.18     28.17 o 
   0  11   3      854.30      815.00     40.91 o 
   1  11   3      213.98      224.82     22.35 o 
   2  11   3       35.09       42.82     11.96 o 
   3  11   3      498.99      465.46     25.90 o 
   4  11   3     2752.96     2711.25     61.31 o 
   5  11   3     4064.21     4169.13     94.18 o 
   6  11   3     1251.15     1318.03     46.74 o 
   7  11   3      837.20      816.62     50.90 o 
   8  11   3       18.16       14.13     30.02 o 
   9  11   3      109.96       93.64     24.34 o 
  10  11   3      180.84      246.07     36.43 o 
  11  11   3      464.49      487.95     52.39 o 
  12  11   3      190.10      149.87     30.86 o 
  13  11   3       93.05       70.33     25.69 o 
  14  11   3       37.90       36.37     24.37 o 
  15  11   3        6.59        6.56     20.68 o 
  16  11   3      258.75      117.68     45.10 o 
  17  11   3      197.44      177.29     39.26 o 
 -16  12   3      596.91      715.64     65.35 o 
 -15  12   3        0.09       -3.06     21.16 o 
 -14  12   3      568.20      517.61     83.52 o 
 -13  12   3       13.03       53.71     41.43 o 
 -12  12   3       70.35       13.70     29.08 o 
 -11  12   3       79.74       70.13     27.28 o 
 -10  12   3     1493.24     1648.76     85.00 o 
  -9  12   3      791.78     1005.44     68.36 o 
  -8  12   3     1544.66     1734.31     78.33 o 
  -7  12   3      217.39      166.56     36.86 o 
  -6  12   3        1.14       11.52     17.39 o 
  -5  12   3        0.05        0.84     16.11 o 
  -4  12   3      959.43      978.74     58.92 o 
  -3  12   3      917.81     1004.44     47.65 o 
  -2  12   3      543.40      581.69     38.34 o 
  -1  12   3       19.95        7.86     14.57 o 
   0  12   3      259.96      261.16     28.51 o 
   1  12   3        0.18       15.16     13.94 o 
   2  12   3      732.46      768.98     41.96 o 
   3  12   3     1672.52     1742.56     72.49 o 
   4  12   3      301.30      301.34     66.80 o 
   5  12   3       14.25      -26.31     19.85 o 
   6  12   3      367.90      356.55     62.55 o 
   7  12   3       77.30       65.81     33.90 o 
   8  12   3     1367.68     1350.39    106.78 o 
   9  12   3      311.05      281.33     59.91 o 
  10  12   3       13.38       46.98     21.63 o 
  11  12   3      105.44      145.62     32.70 o 
  12  12   3        0.81       17.13     19.84 o 
  13  12   3       26.93       37.95     23.76 o 
  14  12   3      244.12      311.13    112.28 o 
  15  12   3      208.16      170.36     48.07 o 
  16  12   3       16.44       12.02     28.49 o 
 -15  13   3        0.39       -5.86     37.55 o 
 -14  13   3      207.53      130.03     50.63 o 
 -13  13   3        5.14       66.52     42.62 o 
 -12  13   3       55.01       43.01     37.27 o 
 -11  13   3        5.45        9.77     38.27 o 
 -10  13   3        7.63        0.15     30.97 o 
  -9  13   3      134.94       75.86     39.10 o 
  -8  13   3      377.25      395.74     70.42 o 
  -7  13   3        4.38       17.35     20.55 o 
  -6  13   3       18.23       45.53     27.09 o 
  -5  13   3        1.42      -26.15     16.52 o 
  -4  13   3       78.54       87.77     30.04 o 
  -3  13   3      686.87      634.98     52.71 o 
  -2  13   3      290.34      226.42     43.14 o 
  -1  13   3      314.05      300.21     42.97 o 
   0  13   3      549.50      441.06     36.19 o 
   1  13   3      257.72      243.76     35.43 o 
   2  13   3       35.68        5.54     20.04 o 
   3  13   3       39.15       66.35     39.70 o 
   4  13   3       10.42       -5.52     29.65 o 
   5  13   3       23.76       40.01     37.34 o 
   6  13   3       53.78       30.32     34.28 o 
   7  13   3      315.71      183.58     54.06 o 
   8  13   3       20.63       16.07     31.58 o 
   9  13   3       31.33       73.26     41.88 o 
  10  13   3       55.10      135.36     51.11 o 
  11  13   3      589.22      591.35     87.51 o 
  12  13   3     1018.20     1374.50    123.38 o 
  13  13   3      100.64       99.50     49.34 o 
  14  13   3       43.14        0.73     37.27 o 
 -13  14   3       26.13       27.84     43.87 o 
 -12  14   3       96.29       88.93     51.43 o 
 -11  14   3      113.86      133.85     55.74 o 
 -10  14   3      119.77       41.22     43.52 o 
  -9  14   3      349.77      311.43     69.30 o 
  -8  14   3       99.24      100.28     50.91 o 
  -7  14   3      189.76       69.57     41.40 o 
  -6  14   3        8.72      -12.00     21.20 o 
  -5  14   3      472.76      461.08     71.81 o 
  -4  14   3      171.58      217.76     39.16 o 
  -3  14   3        0.95       -6.07     25.38 o 
  -2  14   3      108.20       83.88     28.48 o 
  -1  14   3      160.26      125.34     29.44 o 
   0  14   3      116.35      126.81     35.58 o 
   1  14   3        3.93        9.99     19.21 o 
   2  14   3      262.38      287.90     52.23 o 
   3  14   3        3.29       -4.80     30.22 o 
   4  14   3      312.60      273.61     61.51 o 
   5  14   3       16.61       43.65     36.25 o 
   6  14   3       63.34       29.17     35.92 o 
   7  14   3       35.86       42.08     42.63 o 
   8  14   3        0.28      -33.77     28.97 o 
   9  14   3       44.00       13.75     35.03 o 
  10  14   3      180.31      225.64     67.95 o 
  11  14   3      341.08      376.61     77.22 o 
  12  14   3       17.19      -44.74     34.10 o 
 -10  15   3        5.88       -2.13     41.22 o 
  -9  15   3       62.03       79.22     46.54 o 
  -8  15   3      335.04      488.57     86.71 o 
  -7  15   3        9.73       13.75     32.46 o 
  -6  15   3        2.32        5.21     38.43 o 
  -5  15   3       69.47       47.22     28.80 o 
  -4  15   3       12.25        9.02     25.18 o 
  -3  15   3        0.09      -21.59     25.83 o 
  -2  15   3      139.94      169.84     37.66 o 
  -1  15   3        6.70       -1.76     26.24 o 
   0  15   3      556.84      533.85     53.13 o 
   1  15   3      748.46      734.28     60.13 o 
   2  15   3        5.00      -17.82     29.07 o 
   3  15   3      160.79      148.54     49.42 o 
   4  15   3      459.98      380.89     72.22 o 
   5  15   3        0.45      -19.67     31.19 o 
   6  15   3      105.92      148.69     53.24 o 
   7  15   3      154.59      204.72     66.87 o 
   8  15   3       81.44       29.85     41.29 o 
   9  15   3       21.95       59.50     47.58 o 
  -7  16   3      148.29      179.90     61.83 o 
  -6  16   3       11.65       23.02     36.95 o 
  -5  16   3       53.97       57.83     31.57 o 
  -4  16   3      238.57      243.01     58.93 o 
  -3  16   3      193.68      287.94     73.30 o 
  -2  16   3        6.12       -0.74     26.64 o 
  -1  16   3      329.65      243.52     43.07 o 
   0  16   3       10.14      -10.97     24.65 o 
   1  16   3        4.17        7.32     35.41 o 
   2  16   3        4.38        0.93     34.35 o 
   3  16   3       15.59        9.69     39.35 o 
   4  16   3        5.19       39.41     43.17 o 
   5  16   3      171.79      163.02     59.00 o 
   6  16   3        4.13       -8.17     36.17 o 
 -24   0   4      105.27       65.42     39.73 o 
 -23   0   4       34.74       50.90     35.60 o 
 -22   0   4     3199.68     3673.45    187.67 o 
 -21   0   4       12.88        1.14     25.65 o 
 -20   0   4      115.98       89.71     34.84 o 
 -19   0   4      110.43      116.47     60.92 o 
 -18   0   4        8.57       13.55     13.06 o 
 -17   0   4      452.32      421.46     20.53 o 
 -16   0   4     1595.85     1614.71     38.69 o 
 -15   0   4       10.37        8.50      6.60 o 
 -14   0   4      178.28      176.58     19.03 o 
 -13   0   4      130.74      112.99     13.15 o 
 -12   0   4        3.88        4.38      6.77 o 
 -11   0   4     6716.78     6867.30    147.13 o 
 -10   0   4    18820.15    19539.59    230.43 o 
  -9   0   4       99.88      141.68      9.69 o 
  -8   0   4     4251.33     4404.03     55.42 o 
  -7   0   4      857.27      911.70     18.99 o 
  -6   0   4     1524.96     1618.37     25.15 o 
  -5   0   4      907.59      836.36     15.70 o 
  -4   0   4       86.74      125.50      5.96 o 
  -3   0   4    19195.13    19251.75    191.46 o 
  -2   0   4   164162.30   150350.50   1797.74 o 
  -1   0   4     7428.99     7261.41     80.25 o 
   0   0   4    19959.99    19008.83    197.60 o 
   1   0   4      368.61      311.91      8.70 o 
   2   0   4    22527.90    21383.27    197.28 o 
   3   0   4     5096.54     4963.10     52.44 o 
   4   0   4      533.25      560.05     11.56 o 
   5   0   4     3368.49     3219.61     40.16 o 
   6   0   4     4449.81     4636.02     47.62 o 
   7   0   4      231.00      201.91      8.73 o 
   8   0   4     6506.51     6706.27     79.57 o 
   9   0   4     3181.81     3114.07     48.67 o 
  10   0   4     2359.40     2396.25     41.41 o 
  11   0   4     1310.77     1206.52     32.21 o 
  12   0   4       49.16       53.55      9.55 o 
  13   0   4      209.87      187.41     20.17 o 
  14   0   4      130.54      133.18     18.68 o 
  15   0   4     1188.48     1253.43     47.94 o 
  16   0   4        0.61        0.42     17.43 o 
  17   0   4     1041.89     1097.94     87.32 o 
  18   0   4       56.31       83.56     34.80 o 
  19   0   4      669.58      795.16     84.52 o 
  20   0   4      624.53      718.65     85.28 o 
  21   0   4     1755.35     1819.88    127.95 o 
  22   0   4       24.74       19.41     32.76 o 
  23   0   4       60.59      119.33     48.92 o 
 -24   1   4       15.11      -10.27     21.78 o 
 -23   1   4      429.19      452.79    155.08 o 
 -22   1   4       71.51       92.05     29.39 o 
 -21   1   4        5.68       20.42     18.39 o 
 -20   1   4       57.87       50.61     21.66 o 
 -19   1   4      296.09      283.90     38.54 o 
 -18   1   4        8.45       14.27      8.56 o 
 -17   1   4      153.17      124.45     10.20 o 
 -16   1   4      196.21      214.68     11.76 o 
 -15   1   4      197.61      178.41     11.54 o 
 -14   1   4     1195.80     1154.74     24.05 o 
 -13   1   4      538.91      535.95     16.28 o 
 -12   1   4      315.55      294.89     12.34 o 
 -11   1   4      675.19      630.76     13.56 o 
 -10   1   4     1934.73     2042.03     26.72 o 
  -9   1   4        6.00        1.75      2.35 o 
  -8   1   4       11.29       -1.88      2.47 o 
  -7   1   4     2172.70     2107.49     23.75 o 
  -6   1   4     2841.34     2753.99     26.64 o 
  -5   1   4     1384.32     1388.15     15.22 o 
  -4   1   4    10022.93     9998.37     68.33 o 
  -3   1   4     8829.69     8730.40     59.76 o 
  -2   1   4   116349.79   108431.27    756.63 o 
  -1   1   4    22539.58    21740.31    170.68 o 
   0   1   4    16269.01    16014.44    114.52 o 
   1   1   4     1938.94     1921.75     19.07 o 
   2   1   4     2887.62     2586.66     23.39 o 
   3   1   4     4528.35     4321.35     35.00 o 
   4   1   4     1724.83     1724.93     19.11 o 
   5   1   4       29.39       17.32      2.76 o 
   6   1   4      934.56      895.30     13.07 o 
   7   1   4      140.66      128.65      5.55 o 
   8   1   4      193.33      241.02      7.61 o 
   9   1   4     3103.36     3157.45     30.88 o 
  10   1   4     1940.05     1846.09     22.00 o 
  11   1   4      287.69      280.92     12.04 o 
  12   1   4    10828.44    10729.78    126.90 o 
  13   1   4      340.93      308.10     17.39 o 
  14   1   4      103.81       57.23      9.14 o 
  15   1   4      492.76      509.67     23.37 o 
  16   1   4      461.90      419.82     41.19 o 
  17   1   4     1788.07     1914.18     96.27 o 
  18   1   4       94.95       82.45     23.50 o 
  19   1   4       24.93       -4.45     16.47 o 
  20   1   4      104.48      100.27     27.94 o 
  21   1   4      318.23      314.38     45.08 o 
  22   1   4       44.19       25.11     26.07 o 
  23   1   4      381.31      474.92     57.03 o 
 -24   2   4      363.37      293.50     64.34 o 
 -23   2   4      117.56      109.77     31.74 o 
 -22   2   4      206.25      154.62     52.61 o 
 -21   2   4      114.68       76.43     30.22 o 
 -20   2   4      125.82      129.11     62.82 o 
 -19   2   4      132.46      137.50     28.94 o 
 -18   2   4      326.08      350.48     46.74 o 
 -17   2   4      164.94      171.73     13.43 o 
 -16   2   4      459.10      512.47     17.77 o 
 -15   2   4      355.07      345.68     14.49 o 
 -14   2   4       63.99       43.80      7.21 o 
 -13   2   4        0.06        3.22      4.18 o 
 -12   2   4     2394.44     2319.21     32.36 o 
 -11   2   4      393.05      374.00     11.62 o 
 -10   2   4       27.06       16.23      3.24 o 
  -9   2   4       40.26       71.32      4.71 o 
  -8   2   4       33.95       26.46      3.18 o 
  -7   2   4       88.22       98.83      4.23 o 
  -6   2   4      781.58      773.85     10.07 o 
  -5   2   4     2925.60     2713.43     22.95 o 
  -4   2   4       14.05       30.42      2.14 o 
  -3   2   4     3809.50     3774.01     29.62 o 
  -2   2   4    26495.13    26627.39    186.43 o 
  -1   2   4     8379.87     8293.89     60.34 o 
   0   2   4       61.80       53.85      3.06 o 
   1   2   4      207.10      192.46      4.94 o 
   2   2   4     2943.99     2879.84     24.56 o 
   3   2   4     1427.62     1328.61     13.74 o 
   4   2   4       14.68       19.29      2.90 o 
   5   2   4       71.78       93.37      5.53 o 
   6   2   4     8025.17     8180.22     64.21 o 
   7   2   4      981.16      950.14     16.63 o 
   8   2   4      967.71      981.01     16.59 o 
   9   2   4      424.69      425.47     11.38 o 
  10   2   4       11.37       11.50      3.69 o 
  11   2   4      206.76      207.57      8.13 o 
  12   2   4     1034.76      991.87     19.72 o 
  13   2   4     8219.88     8233.69     91.08 o 
  14   2   4       70.74       49.43      8.75 o 
  15   2   4      718.71      754.57     27.26 o 
  16   2   4       64.74       46.68     18.07 o 
  17   2   4      650.21      617.00     55.63 o 
  18   2   4      278.04      260.97     37.20 o 
  19   2   4      852.14      961.90     64.66 o 
  20   2   4       35.93        5.80     18.80 o 
  21   2   4       84.84       34.53     22.85 o 
  22   2   4        4.99        8.74     21.03 o 
 -23   3   4      108.24      179.10     38.45 o 
 -22   3   4      133.14      103.10     29.41 o 
 -21   3   4        4.60        2.88     17.87 o 
 -20   3   4      248.90      197.93     33.61 o 
 -19   3   4        2.55       10.15     16.29 o 
 -18   3   4       78.66       60.73     14.91 o 
 -17   3   4      258.39      280.01     23.23 o 
 -16   3   4     1641.68     1727.58     33.87 o 
 -15   3   4     3485.77     3506.40     46.78 o 
 -14   3   4        6.85       14.82      9.47 o 
 -13   3   4      680.82      666.88     20.07 o 
 -12   3   4      996.88     1044.06     19.60 o 
 -11   3   4      517.36      521.52     12.94 o 
 -10   3   4       91.83       81.96      5.73 o 
  -9   3   4      503.44      544.10     13.16 o 
  -8   3   4     1642.13     1624.03     18.47 o 
  -7   3   4      233.82      220.19      6.87 o 
  -6   3   4      627.22      683.69     10.05 o 
  -5   3   4       86.22       60.60      3.45 o 
  -4   3   4    18899.57    18674.26    119.81 o 
  -3   3   4      836.04      844.06     10.02 o 
  -2   3   4    10401.98    10357.43     68.84 o 
  -1   3   4     1613.89     1527.62     14.88 o 
   0   3   4    18126.51    18355.93    126.81 o 
   1   3   4     2501.57     2562.41     22.41 o 
   2   3   4     7386.33     7523.96     54.64 o 
   3   3   4       51.82       43.72      2.83 o 
   4   3   4      860.61      814.34     11.42 o 
   5   3   4    14609.57    15541.93    108.23 o 
   6   3   4     1367.13     1420.31     19.19 o 
   7   3   4      336.31      355.95     10.93 o 
   8   3   4     1938.71     1945.46     28.67 o 
   9   3   4      289.25      265.75     10.37 o 
  10   3   4      367.26      385.02     14.71 o 
  11   3   4     2404.82     2489.79     34.45 o 
  12   3   4       52.65       45.76      6.21 o 
  13   3   4      248.46      216.82     14.21 o 
  14   3   4      109.02      102.14     12.15 o 
  15   3   4       63.00       32.56     11.59 o 
  16   3   4        2.61       -4.96      9.99 o 
  17   3   4      958.13      862.84    101.20 o 
  18   3   4       16.47       26.51     18.51 o 
  19   3   4      249.39      242.45     38.09 o 
  20   3   4      168.80      186.09     40.98 o 
  21   3   4        0.96       -3.96     19.11 o 
  22   3   4      167.33      130.13     46.23 o 
 -23   4   4        5.27       15.39     24.26 o 
 -22   4   4       56.09       50.80     25.45 o 
 -21   4   4       10.23        5.83     29.74 o 
 -20   4   4       24.69       18.74     19.66 o 
 -19   4   4      170.50      158.17     31.22 o 
 -18   4   4      372.14      319.93     32.83 o 
 -17   4   4       10.81       12.89     10.31 o 
 -16   4   4      331.93      353.47     30.27 o 
 -15   4   4      317.14      362.70     15.82 o 
 -14   4   4      681.22      630.16     19.13 o 
 -13   4   4      546.39      573.28     16.88 o 
 -12   4   4      498.00      497.39     14.19 o 
 -11   4   4     1303.65     1332.43     21.26 o 
 -10   4   4     2332.64     2416.24     26.37 o 
  -9   4   4     1859.20     1823.09     21.95 o 
  -8   4   4        4.43        5.59      2.63 o 
  -7   4   4      119.85      107.56      4.93 o 
  -6   4   4      966.18      878.13     11.61 o 
  -5   4   4      689.41      689.60      9.07 o 
  -4   4   4        2.01        7.82      1.96 o 
  -3   4   4       27.86       12.65      5.25 o 
  -2   4   4     1567.01     1579.68     15.27 o 
  -1   4   4      968.33      986.78     12.68 o 
   0   4   4       98.88       73.71      4.07 o 
   1   4   4      309.31      261.51      5.74 o 
   2   4   4      719.46      798.57     10.71 o 
   3   4   4      505.75      486.52      8.36 o 
   4   4   4       36.54       25.43      2.98 o 
   5   4   4      196.24      189.32      6.06 o 
   6   4   4      427.66      538.10      9.48 o 
   7   4   4      165.60      133.85      6.16 o 
   8   4   4      188.70      156.81      6.52 o 
   9   4   4       10.90        7.88      2.78 o 
  10   4   4      704.23      664.74     14.23 o 
  11   4   4      184.58      166.98      9.84 o 
  12   4   4      204.45      218.62     12.65 o 
  13   4   4      295.24      315.53     16.67 o 
  14   4   4       66.83       69.16     11.03 o 
  15   4   4     1116.24     1108.84     50.04 o 
  16   4   4       16.30        7.20     15.97 o 
  17   4   4       63.68       13.98     16.55 o 
  18   4   4       53.89       53.91     36.44 o 
  19   4   4       17.45      -27.21     22.36 o 
  20   4   4       31.84       10.44     28.34 o 
  21   4   4      128.62       74.53     40.32 o 
  22   4   4       35.96       37.55     34.91 o 
 -23   5   4      348.27      312.38     69.84 o 
 -22   5   4       37.29       55.29     29.03 o 
 -21   5   4      166.17      199.41     55.28 o 
 -20   5   4        3.05       -6.18     22.88 o 
 -19   5   4       58.53       58.00     22.64 o 
 -18   5   4      515.99      496.54     73.12 o 
 -17   5   4     1387.80     1522.75     63.56 o 
 -16   5   4      457.48      361.25     32.00 o 
 -15   5   4      297.84      314.55     22.58 o 
 -14   5   4     2199.08     2274.88     43.04 o 
 -13   5   4       87.89       90.83      8.39 o 
 -12   5   4      944.12      945.17     20.71 o 
 -11   5   4       76.62       63.96      5.77 o 
 -10   5   4     1536.65     1574.14     23.84 o 
  -9   5   4      176.74      168.42      7.25 o 
  -8   5   4     2019.99     2001.05     23.58 o 
  -7   5   4      422.37      417.03      8.81 o 
  -6   5   4     1688.38     1640.23     17.21 o 
  -5   5   4     2603.87     2636.52     24.59 o 
  -4   5   4       16.28       40.32      3.77 o 
  -3   5   4      965.47     1019.91     14.51 o 
  -2   5   4     1391.50     1512.08     17.06 o 
  -1   5   4     2231.31     2258.09     21.13 o 
   0   5   4     1123.25     1329.24     14.84 o 
   1   5   4       66.86       46.56      3.52 o 
   2   5   4     1539.27     1460.66     17.12 o 
   3   5   4       28.27       20.34      3.85 o 
   4   5   4       17.25       11.54      2.83 o 
   5   5   4     1373.28     1384.93     18.65 o 
   6   5   4     1040.82     1049.35     15.08 o 
   7   5   4      230.82      247.79      7.88 o 
   8   5   4       48.42       43.10      4.14 o 
   9   5   4      207.49      183.56      9.98 o 
  10   5   4      217.89      201.74     12.66 o 
  11   5   4       61.29       84.13      9.32 o 
  12   5   4      306.12      213.80     14.28 o 
  13   5   4      442.67      374.73     18.31 o 
  14   5   4      255.02      278.64     20.88 o 
  15   5   4      354.01      256.61     28.05 o 
  16   5   4      128.84      133.83     22.11 o 
  17   5   4       42.72       86.82     35.66 o 
  18   5   4       73.03       77.39     36.15 o 
  19   5   4     1474.98     1719.64    126.40 o 
  20   5   4      158.57      231.76     57.06 o 
  21   5   4      418.49      661.33     93.71 o 
 -22   6   4       42.33       32.70     25.35 o 
 -21   6   4       60.17       49.28     27.18 o 
 -20   6   4      244.91      188.91     51.46 o 
 -19   6   4      343.80      380.11     67.47 o 
 -18   6   4      510.23      636.89     80.19 o 
 -17   6   4      107.21       45.94     31.06 o 
 -16   6   4        8.38       10.21     13.58 o 
 -15   6   4      113.31      106.43     20.49 o 
 -14   6   4        7.50       -0.75      6.32 o 
 -13   6   4      895.57      958.44     30.76 o 
 -12   6   4      375.82      343.10     14.75 o 
 -11   6   4       33.19       36.70      6.03 o 
 -10   6   4      823.55      884.21     17.28 o 
  -9   6   4      995.78     1033.02     17.17 o 
  -8   6   4      354.85      283.61      8.82 o 
  -7   6   4      936.96      961.65     13.96 o 
  -6   6   4     1355.54     1441.09     21.90 o 
  -5   6   4       97.62      104.31      6.17 o 
  -4   6   4      515.37      507.83     12.37 o 
  -3   6   4      511.10      472.53     10.40 o 
  -2   6   4    10866.91    11876.55     87.28 o 
  -1   6   4     1450.65     1505.30     15.88 o 
   0   6   4     1151.96     1251.75     15.59 o 
   1   6   4       13.21        8.19      2.75 o 
   2   6   4      250.99      209.68      7.26 o 
   3   6   4      101.13       97.11      5.42 o 
   4   6   4      413.11      354.59      9.54 o 
   5   6   4     2791.83     2764.23     34.23 o 
   6   6   4     1681.78     1758.69     24.46 o 
   7   6   4       74.19       69.68      5.75 o 
   8   6   4        0.80        3.94      3.78 o 
   9   6   4      118.36      116.90     11.33 o 
  10   6   4     1276.07     1296.50     32.95 o 
  11   6   4      434.28      421.74     20.60 o 
  12   6   4       27.76       29.01      8.49 o 
  13   6   4       19.23       -3.61      7.23 o 
  14   6   4       28.88       20.68     11.80 o 
  15   6   4      525.98      430.33     35.74 o 
  16   6   4      608.63      660.81     43.85 o 
  17   6   4      422.86      450.19     46.59 o 
  18   6   4      434.52      444.48     73.59 o 
  19   6   4       62.96      106.50     43.30 o 
  20   6   4        6.69       18.95     32.87 o 
  21   6   4      433.95      569.39     90.64 o 
 -21   7   4      164.21      217.29     40.33 o 
 -20   7   4       55.97       39.04     24.23 o 
 -19   7   4      188.62      175.99     34.76 o 
 -18   7   4      216.90      240.57     38.61 o 
 -17   7   4      105.77      152.49     42.14 o 
 -16   7   4        6.76       -5.18     13.35 o 
 -15   7   4       89.63       28.94     37.36 o 
 -14   7   4       95.82      101.64     31.32 o 
 -13   7   4       62.05       61.97     12.61 o 
 -12   7   4       76.37       71.58     12.33 o 
 -11   7   4       58.22       58.21      8.88 o 
 -10   7   4        1.33        2.32      5.38 o 
  -9   7   4     3325.26     3267.00     42.22 o 
  -8   7   4      930.04      936.53     20.17 o 
  -7   7   4       89.67       97.39      7.79 o 
  -6   7   4     1304.25     1278.96     22.17 o 
  -5   7   4      221.59      212.81     10.38 o 
  -4   7   4      921.86      887.65     18.03 o 
  -3   7   4      149.96      119.70      7.60 o 
  -2   7   4       13.90       22.46      3.71 o 
  -1   7   4       13.89       22.50      4.24 o 
   0   7   4      517.97      558.38     11.04 o 
   1   7   4      527.85      520.86     10.60 o 
   2   7   4      518.42      492.49     11.67 o 
   3   7   4      576.37      588.44     12.87 o 
   4   7   4      774.19      716.96     14.29 o 
   5   7   4      489.09      520.94     12.70 o 
   6   7   4      823.92      820.31     17.63 o 
   7   7   4     2070.29     2001.70     32.47 o 
   8   7   4     1718.35     1778.67     40.29 o 
   9   7   4       95.11      105.63     12.00 o 
  10   7   4      112.71      109.32     12.38 o 
  11   7   4        0.25       -0.48      6.10 o 
  12   7   4      548.91      590.66     25.57 o 
  13   7   4       16.17       13.38     10.20 o 
  14   7   4      505.13      460.08     43.82 o 
  15   7   4      209.34      240.80     35.47 o 
  16   7   4       64.59       81.09     27.00 o 
  17   7   4        1.67      -13.45     18.13 o 
  18   7   4      205.81      198.07     52.91 o 
  19   7   4      233.90      177.77     51.81 o 
  20   7   4       69.50       31.05     34.72 o 
 -21   8   4      370.49      347.06     50.45 o 
 -20   8   4       77.71       41.87     26.83 o 
 -19   8   4      204.99      214.04     38.52 o 
 -18   8   4       78.86       68.47     27.28 o 
 -17   8   4      140.43      111.43     30.00 o 
 -16   8   4       62.04       71.74     26.87 o 
 -15   8   4      835.12      865.96     62.85 o 
 -14   8   4      660.91      672.56     67.57 o 
 -13   8   4      314.14      246.34     27.90 o 
 -12   8   4      514.12      548.64     34.33 o 
 -11   8   4      279.76      219.49     23.51 o 
 -10   8   4      129.67      122.11     13.26 o 
  -9   8   4      650.61      644.00     21.01 o 
  -8   8   4      343.93      345.75     15.74 o 
  -7   8   4       90.69       92.71      9.34 o 
  -6   8   4        4.11       -1.67      4.64 o 
  -5   8   4      577.82      579.42     17.20 o 
  -4   8   4       60.57       79.53      7.23 o 
  -3   8   4      410.33      461.00     14.19 o 
  -2   8   4      351.30      465.92     12.53 o 
  -1   8   4     2393.78     2333.28     33.95 o 
   0   8   4       52.21       56.31      4.71 o 
   1   8   4       44.07       33.40      4.72 o 
   2   8   4      480.58      465.38     11.98 o 
   3   8   4      267.63      254.68     11.81 o 
   4   8   4     2174.03     2165.74     28.54 o 
   5   8   4     1569.73     1604.11     23.91 o 
   6   8   4      948.49      948.98     27.56 o 
   7   8   4     3767.89     3850.51     57.57 o 
   8   8   4       60.14       44.77     10.97 o 
   9   8   4      281.76      250.53     17.33 o 
  10   8   4       12.39       13.67      8.74 o 
  11   8   4     1552.31     1463.17     45.48 o 
  12   8   4        3.46       -1.52     11.69 o 
  13   8   4        1.17        7.57     15.14 o 
  14   8   4       96.29       56.03     21.29 o 
  15   8   4      321.97      302.05     40.58 o 
  16   8   4       87.03       96.79     27.40 o 
  17   8   4        3.37       28.11     23.00 o 
  18   8   4       39.55       22.48     22.58 o 
  19   8   4      178.42      181.20     53.46 o 
  20   8   4      102.85      100.84     46.71 o 
 -20   9   4        2.99      -36.56     18.28 o 
 -19   9   4       37.92       93.89     35.85 o 
 -18   9   4        7.95       15.75     22.09 o 
 -17   9   4       30.05       16.20     25.45 o 
 -16   9   4      132.39      167.41     33.11 o 
 -15   9   4        0.22      -10.26     17.67 o 
 -14   9   4       78.11       37.98     17.42 o 
 -13   9   4      550.24      613.50     42.26 o 
 -12   9   4       18.55       -8.13     11.53 o 
 -11   9   4      353.39      389.90     22.55 o 
 -10   9   4      209.54      180.53     16.32 o 
  -9   9   4      385.35      387.44     20.30 o 
  -8   9   4      725.76      659.30     22.20 o 
  -7   9   4      393.93      387.68     17.49 o 
  -6   9   4     1553.59     1618.97     32.69 o 
  -5   9   4      821.98      809.01     22.92 o 
  -4   9   4     1397.47     1332.69     34.38 o 
  -3   9   4       22.25       24.21      8.49 o 
  -2   9   4      298.33      300.23     16.62 o 
  -1   9   4       59.71       64.66      8.52 o 
   0   9   4      135.05      129.61     10.54 o 
   1   9   4       26.00       35.82      7.63 o 
   2   9   4       32.49       20.80      5.60 o 
   3   9   4      601.63      607.75     19.78 o 
   4   9   4     4193.15     4201.59     49.93 o 
   5   9   4     1369.75     1350.88     28.71 o 
   6   9   4      928.79      943.00     26.08 o 
   7   9   4      275.21      228.42     19.13 o 
   8   9   4      369.36      396.52     24.62 o 
   9   9   4      158.19      148.19     18.58 o 
  10   9   4        7.74       28.24     11.47 o 
  11   9   4      200.36      161.42     24.56 o 
  12   9   4      526.97      554.16     48.96 o 
  13   9   4        0.61       -5.21     17.80 o 
  14   9   4     1149.44     1169.57     69.80 o 
  15   9   4     1083.58     1318.59     73.43 o 
  16   9   4       30.36       11.74     22.81 o 
  17   9   4        1.97       -7.88     19.12 o 
  18   9   4       21.47       26.62     23.74 o 
  19   9   4      398.01      496.87     57.68 o 
 -19  10   4      111.08       95.71     33.24 o 
 -18  10   4       13.30       44.39     33.44 o 
 -17  10   4       67.29       68.54     44.55 o 
 -16  10   4       53.55       37.33     25.02 o 
 -15  10   4      490.95      511.22     69.49 o 
 -14  10   4       84.81       59.23     24.82 o 
 -13  10   4       61.55       77.07     21.22 o 
 -12  10   4       66.92       35.55     15.93 o 
 -11  10   4     1125.53     1127.58     51.70 o 
 -10  10   4      627.57      547.25     28.89 o 
  -9  10   4      663.80      715.03     30.89 o 
  -8  10   4      272.17      226.14     19.50 o 
  -7  10   4     1150.73     1181.07     34.22 o 
  -6  10   4       29.36       25.39     10.37 o 
  -5  10   4        2.21        8.54      8.13 o 
  -4  10   4      230.00      183.90     15.30 o 
  -3  10   4        0.03       -8.94      8.02 o 
  -2  10   4        0.53       -0.63      7.17 o 
  -1  10   4      376.61      410.08     19.81 o 
   0  10   4      134.97      134.29     13.36 o 
   1  10   4        7.64       16.03      8.37 o 
   2  10   4        0.83        0.04      6.52 o 
   3  10   4      684.27      721.69     39.75 o 
   4  10   4       22.06       10.26      8.00 o 
   5  10   4      108.73      131.08     15.45 o 
   6  10   4       33.63        3.45     15.40 o 
   7  10   4        7.19        4.75      9.77 o 
   8  10   4       58.06       63.40     12.46 o 
   9  10   4       64.15       57.05     20.59 o 
  10  10   4      137.95      112.42     26.16 o 
  11  10   4      345.00      370.13    131.37 o 
  12  10   4       90.57      139.82     29.96 o 
  13  10   4       25.19        6.71     21.98 o 
  14  10   4      193.67      123.41     30.61 o 
  15  10   4        8.22      -18.52     19.61 o 
  16  10   4       10.93       45.18     26.68 o 
  17  10   4       79.48      151.61     37.25 o 
  18  10   4      295.37      336.04     49.49 o 
 -18  11   4        1.37       -5.12     22.93 o 
 -17  11   4       52.20       24.03     25.77 o 
 -16  11   4       31.65       24.31     34.17 o 
 -15  11   4        3.54        6.71     29.31 o 
 -14  11   4      125.72      104.64     29.14 o 
 -13  11   4      208.08      187.60     33.90 o 
 -12  11   4      523.70      547.56     54.87 o 
 -11  11   4      331.18      372.66     35.32 o 
 -10  11   4       33.41       24.30     20.86 o 
  -9  11   4      210.43      195.75     23.16 o 
  -8  11   4       23.01       38.72     15.41 o 
  -7  11   4      867.69      835.30     45.49 o 
  -6  11   4        4.66        6.87     11.78 o 
  -5  11   4        5.21       10.35     12.50 o 
  -4  11   4      519.20      535.18     35.60 o 
  -3  11   4       73.87       29.81     13.85 o 
  -2  11   4      186.94      145.08     18.96 o 
  -1  11   4        7.38       11.14     11.85 o 
   0  11   4      577.50      613.27     32.23 o 
   1  11   4      828.97      853.93     33.13 o 
   2  11   4       25.23       24.09     10.55 o 
   3  11   4       30.65       17.63     10.41 o 
   4  11   4     1027.47     1019.22     41.92 o 
   5  11   4     1382.00     1313.94     51.86 o 
   6  11   4     3208.57     3243.23     88.72 o 
   7  11   4      410.86      388.84     39.89 o 
   8  11   4      141.52      129.93     33.39 o 
   9  11   4        0.96       -3.57     16.05 o 
  10  11   4       19.57       16.48     18.25 o 
  11  11   4      459.04      397.16     45.10 o 
  12  11   4       25.85       46.09     27.63 o 
  13  11   4      520.85      677.78    101.98 o 
  14  11   4        0.07      -22.79     18.27 o 
  15  11   4        9.91       -6.53     20.88 o 
  16  11   4       14.06        6.20     25.51 o 
  17  11   4        0.55       -8.27     20.93 o 
 -16  12   4        0.89       13.31     24.90 o 
 -15  12   4       22.86       33.41     40.52 o 
 -14  12   4       40.93      127.33     49.23 o 
 -13  12   4        0.17      -13.23     32.01 o 
 -12  12   4       87.56       24.15     34.60 o 
 -11  12   4        0.31       -5.30     18.49 o 
 -10  12   4      108.52       73.82     27.44 o 
  -9  12   4      198.22      204.85     34.73 o 
  -8  12   4        0.28        1.33     21.16 o 
  -7  12   4        3.24      -11.57     14.80 o 
  -6  12   4      378.96      370.03     42.38 o 
  -5  12   4      121.90       98.99     44.51 o 
  -4  12   4       24.40       28.02     20.48 o 
  -3  12   4       36.24       32.79     20.79 o 
  -2  12   4      283.69      279.83     36.62 o 
  -1  12   4      181.21      150.84     23.85 o 
   0  12   4      838.94      777.97     63.98 o 
   1  12   4      129.65      100.58     20.99 o 
   2  12   4      203.15      198.21     25.36 o 
   3  12   4      142.51      175.77     24.92 o 
   4  12   4       27.79        6.71     18.30 o 
   5  12   4      204.72      183.00     49.13 o 
   6  12   4      120.55      114.58     41.50 o 
   7  12   4       12.91       -6.91     27.33 o 
   8  12   4      328.99      328.69     63.44 o 
   9  12   4      372.55      412.44     55.44 o 
  10  12   4      172.76      299.61     39.98 o 
  11  12   4      119.92       97.54     28.07 o 
  12  12   4       95.41       92.37     30.04 o 
  13  12   4      122.22       93.49     30.73 o 
  14  12   4       36.42       35.93     24.95 o 
  15  12   4       12.37       53.75     27.72 o 
 -15  13   4      169.06       97.46     47.31 o 
 -14  13   4        0.13      -35.37     32.75 o 
 -13  13   4       71.95       44.41     45.91 o 
 -12  13   4        0.26        5.53     33.15 o 
 -11  13   4        1.36       38.48     41.50 o 
 -10  13   4       96.48       74.11     38.76 o 
  -9  13   4       81.12       66.11     39.16 o 
  -8  13   4     1239.07     1151.61     68.00 o 
  -7  13   4        4.22       26.14     21.25 o 
  -6  13   4       52.47        6.70     39.65 o 
  -5  13   4       17.98       15.95     21.46 o 
  -4  13   4       48.68       40.08     24.13 o 
  -3  13   4       26.47       61.02     28.17 o 
  -2  13   4        3.32      -30.65     18.98 o 
  -1  13   4       32.74       70.02     25.27 o 
   0  13   4       95.05       86.94     25.85 o 
   1  13   4      438.23      451.48    106.20 o 
   2  13   4      185.09      168.86     33.95 o 
   3  13   4        0.05       38.68     35.18 o 
   4  13   4       39.11      -13.18     29.12 o 
   5  13   4      117.17      102.26     47.59 o 
   6  13   4       82.13      105.37     45.42 o 
   7  13   4      159.82      145.66     50.00 o 
   8  13   4       79.71       34.25     38.08 o 
   9  13   4       90.57       27.16     35.58 o 
  10  13   4      121.31       98.65     45.99 o 
  11  13   4        0.00      -59.73     29.86 o 
  12  13   4      399.38      424.42     78.82 o 
  13  13   4      129.25      183.83     58.25 o 
  14  13   4       33.42        3.56     37.85 o 
 -13  14   4       68.48       28.90     41.05 o 
 -12  14   4      176.50      207.05     64.10 o 
 -11  14   4        0.31        2.56     39.45 o 
 -10  14   4      384.69      413.46     78.20 o 
  -9  14   4       91.84      183.44     56.78 o 
  -8  14   4      521.45      571.43     85.72 o 
  -7  14   4      442.90      392.35    104.72 o 
  -6  14   4       19.18       -6.23     22.19 o 
  -5  14   4        9.25        1.55     20.73 o 
  -4  14   4       14.58       30.86     23.97 o 
  -3  14   4       91.90       88.93     29.54 o 
  -2  14   4        2.33       -6.04     20.34 o 
  -1  14   4        4.15        5.08     22.20 o 
   0  14   4      270.11      227.64     73.50 o 
   1  14   4       28.18       61.28     25.02 o 
   2  14   4       24.52       77.28     41.34 o 
   3  14   4       11.10       26.87     38.37 o 
   4  14   4       98.64      129.68     47.59 o 
   5  14   4      100.01      181.76     55.60 o 
   6  14   4        1.67      -36.75     33.75 o 
   7  14   4       24.25       72.68     43.27 o 
   8  14   4       30.14       21.27     36.60 o 
   9  14   4      148.78      120.58     51.12 o 
  10  14   4        7.90       14.19     38.80 o 
  11  14   4        2.69       23.51     37.20 o 
  12  14   4       74.23       49.70     46.42 o 
 -10  15   4      266.93      158.67     58.55 o 
  -9  15   4      114.06      219.93     62.86 o 
  -8  15   4        7.91       55.14     43.35 o 
  -7  15   4       23.10      -33.44     37.41 o 
  -6  15   4       39.67       69.27     29.86 o 
  -5  15   4      232.20      241.46     42.65 o 
  -4  15   4       15.50       31.87     25.78 o 
  -3  15   4      157.98      109.26     62.94 o 
  -2  15   4       72.69       74.91     29.64 o 
  -1  15   4       13.52      -10.95     23.29 o 
   0  15   4       61.37       33.32     27.25 o 
   1  15   4       13.33      -41.63     28.61 o 
   2  15   4       27.95       32.68     39.26 o 
   3  15   4        7.03      -18.68     32.17 o 
   4  15   4      335.10      210.84     59.16 o 
   5  15   4      136.22      195.21     58.08 o 
   6  15   4       11.49      -11.10     37.80 o 
   7  15   4        4.49        0.07     37.83 o 
   8  15   4       43.86       71.72     48.80 o 
   9  15   4       15.79       49.64     45.41 o 
  -6  16   4      131.07      124.93     55.68 o 
  -5  16   4       35.47       17.58     29.19 o 
  -4  16   4       59.28       67.88     30.27 o 
  -3  16   4       84.18       54.04     30.06 o 
  -2  16   4      612.46      608.41    154.31 o 
  -1  16   4      649.48      719.84     63.63 o 
   0  16   4       21.91       13.58     40.73 o 
   1  16   4      269.75      293.74     68.51 o 
   2  16   4        4.65       -9.69     30.97 o 
   3  16   4       44.27       39.37     44.12 o 
   4  16   4      266.25      147.68     57.86 o 
   5  16   4      200.26      252.27     69.43 o 
 -24   1   5      101.77       88.92     32.31 o 
 -23   1   5       21.36       14.71     24.08 o 
 -22   1   5       14.05       -2.33     19.10 o 
 -21   1   5        3.36       13.23     18.40 o 
 -20   1   5       20.32       21.24     18.54 o 
 -19   1   5       44.02       21.08     11.86 o 
 -18   1   5     1758.92     1811.78     57.94 o 
 -17   1   5       35.80       13.77      6.97 o 
 -16   1   5     1223.86     1276.33     24.11 o 
 -15   1   5      114.38      136.66     10.21 o 
 -14   1   5       13.32       11.24      5.35 o 
 -13   1   5      257.01      261.32     12.36 o 
 -12   1   5      204.82      235.98     10.83 o 
 -11   1   5       14.59       15.11      4.20 o 
 -10   1   5      150.56      143.45      7.24 o 
  -9   1   5     2037.22     2110.58     24.85 o 
  -8   1   5       71.93       78.47      4.88 o 
  -7   1   5     2480.67     2384.63     23.65 o 
  -6   1   5       72.51       74.74      4.73 o 
  -5   1   5      647.69      657.13     12.28 o 
  -4   1   5     4490.51     4448.24     35.27 o 
  -3   1   5     2350.98     2243.33     21.55 o 
  -2   1   5    11036.61    11116.40     81.86 o 
  -1   1   5     3902.42     3762.62     31.77 o 
   0   1   5     3023.34     2967.28     27.42 o 
   1   1   5      275.83      322.66      7.27 o 
   2   1   5     1207.00     1199.58     14.17 o 
   3   1   5     3840.35     3810.63     32.45 o 
   4   1   5        9.28       11.79      1.93 o 
   5   1   5     7059.63     7371.46     61.11 o 
   6   1   5      112.07      124.47      5.74 o 
   7   1   5      960.77     1013.01     16.14 o 
   8   1   5       12.16        9.98      2.85 o 
   9   1   5        4.09       -1.94      2.52 o 
  10   1   5      528.44      475.61     12.58 o 
  11   1   5      382.82      346.59     18.34 o 
  12   1   5     1842.68     1799.99     38.25 o 
  13   1   5       30.64       27.01      7.56 o 
  14   1   5      105.98       95.16     11.13 o 
  15   1   5      152.02      140.41     21.78 o 
  16   1   5      595.45      624.12     65.52 o 
  17   1   5        0.58       -8.93     16.05 o 
  18   1   5       16.49        2.42     21.83 o 
  19   1   5      132.77      174.97     34.42 o 
  20   1   5      165.16      240.76     43.49 o 
  21   1   5       20.68       12.20     22.28 o 
  22   1   5        0.60      -19.23     20.26 o 
 -23   2   5       14.00       22.90     24.13 o 
 -22   2   5      188.66      278.66     43.39 o 
 -21   2   5      471.40      565.02     55.12 o 
 -20   2   5       71.95       50.82     21.23 o 
 -19   2   5      369.24      272.68     50.57 o 
 -18   2   5       56.45       43.22     12.63 o 
 -17   2   5       11.96       23.76      9.12 o 
 -16   2   5       34.09       15.39      6.18 o 
 -15   2   5     3043.19     3178.18     43.78 o 
 -14   2   5        0.20        4.64      5.33 o 
 -13   2   5       46.45       45.27      6.23 o 
 -12   2   5        2.87        1.77      3.70 o 
 -11   2   5      892.36      867.15     18.09 o 
 -10   2   5        2.39        8.38      2.84 o 
  -9   2   5      149.67      114.18      5.47 o 
  -8   2   5      749.55      691.32     11.92 o 
  -7   2   5      451.64      473.96      8.72 o 
  -6   2   5     1698.41     1653.20     17.04 o 
  -5   2   5     1573.09     1626.55     17.64 o 
  -4   2   5      368.60      420.84      8.13 o 
  -3   2   5     2405.29     2537.85     25.53 o 
  -2   2   5      723.93      728.24      9.37 o 
  -1   2   5       85.25       90.54      3.54 o 
   0   2   5      580.66      585.96      8.75 o 
   1   2   5      191.66      186.58      5.37 o 
   2   2   5       86.67       96.84      4.12 o 
   3   2   5       19.26       15.41      1.97 o 
   4   2   5     1572.69     1497.15     18.41 o 
   5   2   5     3987.21     4642.67     43.32 o 
   6   2   5     3484.92     3700.36     39.84 o 
   7   2   5      807.58      751.37     15.48 o 
   8   2   5      106.60      112.71      6.51 o 
   9   2   5      784.78      789.69     14.98 o 
  10   2   5     1687.25     1665.77     24.01 o 
  11   2   5       12.66       13.37      4.02 o 
  12   2   5     2832.70     2772.91     41.53 o 
  13   2   5        2.06        2.64      5.68 o 
  14   2   5       46.67       42.54      8.67 o 
  15   2   5       56.30       65.93     16.70 o 
  16   2   5      558.66      626.63     76.35 o 
  17   2   5        0.21       -0.13     24.62 o 
  18   2   5       92.25      116.12     27.45 o 
  19   2   5       23.34        9.20     30.12 o 
  20   2   5      469.62      478.96     65.03 o 
  21   2   5       11.61       45.69     24.25 o 
  22   2   5       19.36      -15.34     20.05 o 
 -23   3   5      265.61      359.12     49.22 o 
 -22   3   5      131.57       75.59     43.41 o 
 -21   3   5      130.01       63.68     65.23 o 
 -20   3   5       49.27       39.12     21.84 o 
 -19   3   5        0.18       -8.62     13.71 o 
 -18   3   5      354.98      356.19     29.59 o 
 -17   3   5      123.90      127.32     14.15 o 
 -16   3   5       39.84       14.47      8.03 o 
 -15   3   5      746.93      807.25     22.81 o 
 -14   3   5     1622.48     1647.57     30.00 o 
 -13   3   5      245.15      227.38     11.43 o 
 -12   3   5      907.80      987.93     19.09 o 
 -11   3   5      386.86      397.22     12.89 o 
 -10   3   5      510.56      536.85     11.90 o 
  -9   3   5     2581.95     2670.39     28.19 o 
  -8   3   5      231.08      246.89      7.10 o 
  -7   3   5       24.15       15.59      2.71 o 
  -6   3   5       18.07       33.11      3.12 o 
  -5   3   5       25.41       11.67      2.05 o 
  -4   3   5      588.89      567.88     10.48 o 
  -3   3   5      554.65      582.13      9.53 o 
  -2   3   5      451.36      426.05      7.23 o 
  -1   3   5     4113.87     4264.81     34.28 o 
   0   3   5     5229.77     5134.93     39.95 o 
   1   3   5     1462.10     1443.89     15.48 o 
   2   3   5       27.91       38.49      3.71 o 
   3   3   5       84.51      103.48      4.48 o 
   4   3   5     1661.46     1833.24     19.28 o 
   5   3   5       18.48       11.16      2.37 o 
   6   3   5     7309.09     7298.75     66.27 o 
   7   3   5      523.54      578.45     14.21 o 
   8   3   5       34.79       33.05      5.11 o 
   9   3   5       34.06       26.27      4.77 o 
  10   3   5       99.45       97.63      7.45 o 
  11   3   5      134.21      125.62      8.59 o 
  12   3   5     2872.35     2829.56     43.89 o 
  13   3   5     2504.84     2412.83     45.21 o 
  14   3   5      251.09      258.45     18.77 o 
  15   3   5       20.76       11.64     11.55 o 
  16   3   5      146.70      112.30     40.76 o 
  17   3   5       84.46       83.88     23.96 o 
  18   3   5       37.05       -2.91     15.65 o 
  19   3   5       98.76       81.15     25.85 o 
  20   3   5       82.28      111.40     30.10 o 
  21   3   5       99.89       90.74     28.96 o 
  22   3   5        8.95       10.62     31.03 o 
 -23   4   5       29.48       14.46     29.05 o 
 -22   4   5       38.79       11.97     33.24 o 
 -21   4   5      232.54      194.49     36.11 o 
 -20   4   5      196.24      164.73     33.22 o 
 -19   4   5      137.97       89.00     25.12 o 
 -18   4   5       34.89       14.65     16.37 o 
 -17   4   5       17.78        7.02     12.09 o 
 -16   4   5      525.84      477.04     25.11 o 
 -15   4   5      238.78      245.24     16.15 o 
 -14   4   5      376.64      341.57     15.23 o 
 -13   4   5       31.41       31.67      6.27 o 
 -12   4   5      444.78      454.40     16.98 o 
 -11   4   5       39.35       30.25      4.68 o 
 -10   4   5      123.39      152.41      7.08 o 
  -9   4   5      492.83      433.42     10.22 o 
  -8   4   5      657.75      573.58     12.47 o 
  -7   4   5     1482.34     1503.21     17.72 o 
  -6   4   5      700.38      749.10     10.36 o 
  -5   4   5       13.51       13.03      2.73 o 
  -4   4   5     6681.89     6808.48     50.89 o 
  -3   4   5     7780.29     8531.78     57.51 o 
  -2   4   5      801.92      788.21     10.63 o 
  -1   4   5     3093.40     3211.66     28.16 o 
   0   4   5      262.06      266.62      6.74 o 
   1   4   5       84.81       99.86      4.84 o 
   2   4   5      551.62      483.07      8.86 o 
   3   4   5       87.43      101.39      4.65 o 
   4   4   5      974.66      974.29     14.37 o 
   5   4   5     1440.57     1409.79     17.37 o 
   6   4   5      653.58      720.16     12.61 o 
   7   4   5      134.53      159.56      6.96 o 
   8   4   5     1130.74     1107.36     22.86 o 
   9   4   5      988.97      988.64     21.32 o 
  10   4   5      386.85      363.80     16.35 o 
  11   4   5      151.22      144.86      9.62 o 
  12   4   5      474.87      410.03     18.27 o 
  13   4   5      781.30      718.06     25.96 o 
  14   4   5      813.73      886.05     31.63 o 
  15   4   5        0.82       -1.89      9.85 o 
  16   4   5       52.84       47.21     19.34 o 
  17   4   5      110.19       95.29     25.41 o 
  18   4   5       53.15       44.27     31.42 o 
  19   4   5       60.91        5.32     27.66 o 
  20   4   5     1591.59     1571.17    122.13 o 
  21   4   5       67.81       46.70     34.84 o 
  22   4   5      130.77      105.67     45.63 o 
 -22   5   5      112.29      197.08     55.13 o 
 -21   5   5        8.48       23.26     32.85 o 
 -20   5   5       59.50       69.71     19.92 o 
 -19   5   5       50.30       46.93     21.40 o 
 -18   5   5        9.36       14.72     19.05 o 
 -17   5   5      126.44      173.07     20.94 o 
 -16   5   5       21.24       33.61     13.04 o 
 -15   5   5      363.18      366.80     27.39 o 
 -14   5   5      465.00      451.99     20.95 o 
 -13   5   5        4.48       10.79      5.58 o 
 -12   5   5      462.21      498.13     15.46 o 
 -11   5   5     2843.02     2815.05     35.28 o 
 -10   5   5       41.44       43.18      4.63 o 
  -9   5   5      319.49      349.41      9.68 o 
  -8   5   5     3216.60     3217.99     31.65 o 
  -7   5   5      190.70      179.21      6.99 o 
  -6   5   5      982.25      931.51     13.99 o 
  -5   5   5      155.49      115.43      5.32 o 
  -4   5   5     1011.60      981.56     13.21 o 
  -3   5   5     4375.46     5058.48     39.68 o 
  -2   5   5       25.54       19.12      2.76 o 
  -1   5   5     1784.93     2021.16     20.25 o 
   0   5   5     4131.52     4084.42     34.48 o 
   1   5   5       50.74       50.13      3.59 o 
   2   5   5      110.26       88.67      4.52 o 
   3   5   5       76.66       92.03      4.75 o 
   4   5   5     4017.20     4290.52     37.77 o 
   5   5   5     3077.03     3183.93     32.95 o 
   6   5   5      624.60      573.11     12.10 o 
   7   5   5     2236.71     2288.94     26.91 o 
   8   5   5      230.61      242.71      8.86 o 
   9   5   5        0.05        0.69      4.51 o 
  10   5   5       15.73       18.29      6.29 o 
  11   5   5       45.20       41.74      8.32 o 
  12   5   5      751.94      874.08     25.42 o 
  13   5   5      328.56      302.80     18.75 o 
  14   5   5       21.50        2.99     12.40 o 
  15   5   5       61.55       52.89     16.32 o 
  16   5   5       69.95        8.36     20.53 o 
  17   5   5        7.86       -3.42     19.43 o 
  18   5   5     1018.55     1040.21    101.82 o 
  19   5   5        8.00       -7.82     23.17 o 
  20   5   5       32.83       -4.50     26.33 o 
  21   5   5        4.74       -5.78     31.86 o 
 -22   6   5      348.88      369.32     50.09 o 
 -21   6   5      418.22      423.76     76.72 o 
 -20   6   5       17.21       25.05     30.08 o 
 -19   6   5      411.69      398.27     71.29 o 
 -18   6   5       35.56        5.56     28.40 o 
 -17   6   5      246.24      193.66     40.05 o 
 -16   6   5      120.06      110.65     20.84 o 
 -15   6   5      560.22      537.00     40.96 o 
 -14   6   5      123.82      100.76     14.71 o 
 -13   6   5        0.83        8.25      7.31 o 
 -12   6   5       32.35       25.52      8.15 o 
 -11   6   5     2526.90     2460.84     38.43 o 
 -10   6   5       30.74       20.87      5.07 o 
  -9   6   5      123.16      121.64      7.00 o 
  -8   6   5      122.27      147.33      7.88 o 
  -7   6   5      301.89      279.26      8.06 o 
  -6   6   5      223.49      233.03      9.46 o 
  -5   6   5      583.82      623.78     14.16 o 
  -4   6   5      376.53      340.65     10.02 o 
  -3   6   5       82.36       32.26      3.99 o 
  -2   6   5      400.16      425.14     10.05 o 
  -1   6   5     1141.95     1326.58     18.25 o 
   0   6   5      269.32      305.32      9.29 o 
   1   6   5     1291.16     1332.99     19.08 o 
   2   6   5     1027.25      988.96     13.72 o 
   3   6   5     2523.17     2668.55     26.09 o 
   4   6   5      682.10      703.81     12.07 o 
   5   6   5      335.10      356.04      9.69 o 
   6   6   5      729.30      751.11     15.49 o 
   7   6   5      329.99      362.01     10.69 o 
   8   6   5      962.09     1006.16     36.07 o 
   9   6   5       12.65        9.56      6.36 o 
  10   6   5     1194.89     1253.72     33.37 o 
  11   6   5       97.25       95.02     12.15 o 
  12   6   5      383.30      344.68     22.23 o 
  13   6   5       22.13       14.20      9.28 o 
  14   6   5      708.44      653.97     41.21 o 
  15   6   5      241.49      349.20     41.39 o 
  16   6   5      224.24      132.70     36.46 o 
  17   6   5       12.37      -11.54     18.86 o 
  18   6   5       11.31        0.32     26.91 o 
  19   6   5       50.43       18.20     30.17 o 
  20   6   5      432.27      465.33     80.08 o 
  21   6   5        6.77       54.15     40.45 o 
 -21   7   5      267.65      269.74     91.26 o 
 -20   7   5      390.40      355.96     48.20 o 
 -19   7   5      228.47      288.43     61.61 o 
 -18   7   5      245.92      160.58     45.31 o 
 -17   7   5      102.36       23.88     26.54 o 
 -16   7   5      317.37      320.51     58.56 o 
 -15   7   5      145.01      212.90     34.50 o 
 -14   7   5       13.77        6.68     15.79 o 
 -13   7   5       11.99       24.43      8.84 o 
 -12   7   5        0.72       11.38      6.45 o 
 -11   7   5      301.71      325.21     17.61 o 
 -10   7   5      312.77      298.71     18.22 o 
  -9   7   5      697.41      662.46     21.06 o 
  -8   7   5       24.08       11.98      5.49 o 
  -7   7   5     4135.68     4098.72     47.43 o 
  -6   7   5     2005.01     2115.60     30.63 o 
  -5   7   5        2.34        8.53      4.28 o 
  -4   7   5      880.61      962.16     19.77 o 
  -3   7   5      294.75      343.86     12.30 o 
  -2   7   5      342.06      353.96     10.60 o 
  -1   7   5       36.91       23.28      3.14 o 
   0   7   5        1.81       -0.02      2.43 o 
   1   7   5      225.00      203.42      8.96 o 
   2   7   5      475.41      436.94     10.69 o 
   3   7   5      110.68      135.39      7.37 o 
   4   7   5        9.34       16.38      4.29 o 
   5   7   5      864.47      872.08     18.29 o 
   6   7   5        8.84        6.61      4.46 o 
   7   7   5      257.70      277.68     18.87 o 
   8   7   5      272.44      225.14     15.57 o 
   9   7   5      207.16      188.87     14.84 o 
  10   7   5      175.89      219.14     19.73 o 
  11   7   5     2642.30     2521.08     51.47 o 
  12   7   5       31.41       15.93      8.97 o 
  13   7   5      121.87      114.60     18.34 o 
  14   7   5      265.29      236.07     35.53 o 
  15   7   5        0.18        2.42     16.90 o 
  16   7   5      161.92      108.19     34.99 o 
  17   7   5       72.61       46.31     34.87 o 
  18   7   5      210.85      128.12     48.66 o 
  19   7   5       19.19       23.88     36.38 o 
  20   7   5       64.81       91.72     45.18 o 
 -21   8   5        1.41       31.32     25.23 o 
 -20   8   5      212.10      284.68     84.38 o 
 -19   8   5      209.45      290.21     44.09 o 
 -18   8   5      958.04     1004.82     70.55 o 
 -17   8   5      476.27      434.86     70.24 o 
 -16   8   5        2.71      -11.85     22.24 o 
 -15   8   5      640.06      499.50     67.53 o 
 -14   8   5      171.84       98.93     25.39 o 
 -13   8   5        6.56       -9.63     13.39 o 
 -12   8   5       32.78       34.31     11.88 o 
 -11   8   5       41.72       41.60     10.16 o 
 -10   8   5       70.49       37.21     10.90 o 
  -9   8   5      285.86      288.88     21.18 o 
  -8   8   5      139.98      113.29     13.32 o 
  -7   8   5      158.12      136.75     12.45 o 
  -6   8   5      311.87      306.05     13.60 o 
  -5   8   5       24.63       26.38      6.27 o 
  -4   8   5      244.66      257.14     12.96 o 
  -3   8   5      525.08      562.88     14.15 o 
  -2   8   5       59.19       51.30      6.50 o 
  -1   8   5     1435.50     1461.17     34.46 o 
   0   8   5      583.03      568.53     13.44 o 
   1   8   5      230.66      245.38      9.50 o 
   2   8   5      126.91      126.89      7.97 o 
   3   8   5     3237.36     3250.49     39.10 o 
   4   8   5     2368.47     2407.36     32.09 o 
   5   8   5     2235.95     2148.50     33.70 o 
   6   8   5     3716.98     3690.31     55.65 o 
   7   8   5      567.41      542.12     24.82 o 
   8   8   5       20.86        7.60      6.38 o 
   9   8   5      487.69      538.10     26.05 o 
  10   8   5       17.61       21.97      8.18 o 
  11   8   5      294.82      247.03     49.68 o 
  12   8   5       84.36      117.88     22.19 o 
  13   8   5       47.19       82.03     38.83 o 
  14   8   5        3.19       16.62     19.75 o 
  15   8   5       48.93       65.38     23.92 o 
  16   8   5      276.75      281.64     44.95 o 
  17   8   5      146.79      168.87     36.27 o 
  18   8   5        7.41       39.09     35.19 o 
  19   8   5       31.74        1.98     28.85 o 
 -20   9   5        9.94       -6.73     22.04 o 
 -19   9   5       41.81        7.31     24.13 o 
 -18   9   5      112.83      108.13     33.64 o 
 -17   9   5      231.68      213.55     38.40 o 
 -16   9   5      396.38      375.23     52.05 o 
 -15   9   5      114.85       65.62     24.05 o 
 -14   9   5      595.44      645.40     45.04 o 
 -13   9   5       38.61       34.22     16.17 o 
 -12   9   5        0.02      -13.71     14.06 o 
 -11   9   5      230.74      185.84     20.99 o 
 -10   9   5     1278.26     1286.65     44.45 o 
  -9   9   5        0.28        2.12      8.37 o 
  -8   9   5      150.30      177.69     16.00 o 
  -7   9   5        4.96        9.66      8.59 o 
  -6   9   5      272.09      293.55     14.91 o 
  -5   9   5      230.82      287.72     17.46 o 
  -4   9   5      357.13      367.38     19.81 o 
  -3   9   5     1272.70     1329.67     32.51 o 
  -2   9   5        0.87        1.57      5.61 o 
  -1   9   5      123.26      166.33     11.95 o 
   0   9   5      658.02      645.53     20.19 o 
   1   9   5      278.14      247.70     13.92 o 
   2   9   5      228.01      266.79     16.73 o 
   3   9   5     6720.44     6821.61     83.73 o 
   4   9   5     1263.06     1215.16     28.64 o 
   5   9   5      122.97      139.94     11.78 o 
   6   9   5       30.53       10.61      7.18 o 
   7   9   5      189.55      204.93     16.45 o 
   8   9   5        2.38        3.56      7.86 o 
   9   9   5      159.04      139.93     17.10 o 
  10   9   5       61.88       29.20     20.96 o 
  11   9   5      126.33      141.39     23.63 o 
  12   9   5       63.03       30.88     68.71 o 
  13   9   5      122.50       89.17     30.21 o 
  14   9   5      344.99      455.71     90.50 o 
  15   9   5      361.52      445.51     73.26 o 
  16   9   5        3.61        4.67     21.52 o 
  17   9   5      515.47      762.28     67.92 o 
  18   9   5        0.92       -8.35     22.05 o 
 -19  10   5        7.82       24.67     25.60 o 
 -18  10   5       78.40       79.72     44.71 o 
 -17  10   5     1387.45     1570.48     84.60 o 
 -16  10   5       31.44       17.85     41.01 o 
 -15  10   5        0.03       11.89     21.60 o 
 -14  10   5       20.17        7.86     17.45 o 
 -13  10   5       79.39       64.98     22.99 o 
 -12  10   5      428.17      470.79     44.57 o 
 -11  10   5     3170.91     3174.36     90.32 o 
 -10  10   5      219.61      244.93     21.56 o 
  -9  10   5       74.17       76.01     13.59 o 
  -8  10   5      216.35      224.40     35.23 o 
  -7  10   5       23.76        5.77     12.80 o 
  -6  10   5     1151.17     1145.04     54.65 o 
  -5  10   5     3653.51     3656.59     83.26 o 
  -4  10   5        1.02        1.59      8.14 o 
  -3  10   5      510.35      458.46     23.13 o 
  -2  10   5      117.95       76.60     16.97 o 
  -1  10   5      121.39      153.39     21.12 o 
   0  10   5     1037.56     1041.64     31.69 o 
   1  10   5      631.70      594.68     21.77 o 
   2  10   5      244.56      218.01     18.23 o 
   3  10   5      411.81      395.20     18.59 o 
   4  10   5      243.04      234.80     19.18 o 
   5  10   5      273.50      303.53     24.78 o 
   6  10   5     5680.91     5906.30    115.92 o 
   7  10   5      468.58      530.66     46.86 o 
   8  10   5      532.35      483.95     36.53 o 
   9  10   5        0.09       12.88     17.45 o 
  10  10   5       17.08        5.89     17.72 o 
  11  10   5      469.81      504.67     97.34 o 
  12  10   5       63.38      177.93    116.35 o 
  13  10   5      420.43      464.61     48.91 o 
  14  10   5       20.96       55.66     41.38 o 
  15  10   5        0.28      -19.28     19.11 o 
  16  10   5      565.88      763.11     64.64 o 
  17  10   5        5.59        3.09     41.77 o 
 -18  11   5       47.54       40.07     28.85 o 
 -17  11   5       88.42       23.19     26.69 o 
 -16  11   5      386.28      272.51     43.27 o 
 -15  11   5       24.42       31.29     21.30 o 
 -14  11   5       44.38       39.46     46.59 o 
 -13  11   5      122.91       70.91     26.26 o 
 -12  11   5       45.70       36.78     21.87 o 
 -11  11   5        5.89       10.48     15.71 o 
 -10  11   5       74.55       45.65     18.76 o 
  -9  11   5      870.26      997.29     50.06 o 
  -8  11   5       10.58       21.47     14.06 o 
  -7  11   5       10.17       13.95     14.73 o 
  -6  11   5      257.68      257.72     30.35 o 
  -5  11   5      187.37      152.16     22.62 o 
  -4  11   5      680.32      596.19     37.90 o 
  -3  11   5        0.81       -0.14     12.30 o 
  -2  11   5      142.14      123.66     25.47 o 
  -1  11   5       36.00       65.69     17.64 o 
   0  11   5      163.49      102.02     14.82 o 
   1  11   5      310.12      322.93     22.59 o 
   2  11   5        6.22       -5.11     10.41 o 
   3  11   5     1454.13     1626.22     50.25 o 
   4  11   5      120.70       93.21     26.47 o 
   5  11   5     2917.80     3115.83     86.58 o 
   6  11   5     1049.78     1087.21     49.93 o 
   7  11   5       17.00       13.74     15.07 o 
   8  11   5       95.84       87.59     25.44 o 
   9  11   5      931.21      988.82     62.91 o 
  10  11   5      270.65      373.02     44.69 o 
  11  11   5        3.97       -2.66     15.95 o 
  12  11   5      331.05      362.06     45.99 o 
  13  11   5       79.85       38.84     37.96 o 
  14  11   5      348.46      458.46     53.22 o 
  15  11   5      570.68      523.24     57.62 o 
  16  11   5      100.81      118.68     36.50 o 
 -16  12   5       31.56       23.61     37.34 o 
 -15  12   5      112.12       90.26     49.78 o 
 -14  12   5        7.23      -31.62     26.21 o 
 -13  12   5      133.57      119.57     47.85 o 
 -12  12   5       62.10       11.29     32.67 o 
 -11  12   5        0.23        2.30     28.19 o 
 -10  12   5      121.08       79.36     42.62 o 
  -9  12   5        7.68       46.18     24.16 o 
  -8  12   5      301.47      206.36     35.71 o 
  -7  12   5     1914.59     2068.66    121.03 o 
  -6  12   5      204.52      183.67     36.70 o 
  -5  12   5      191.82      250.09     37.56 o 
  -4  12   5       79.97       68.48     25.68 o 
  -3  12   5      946.61      822.34     55.97 o 
  -2  12   5       22.84       21.42     23.62 o 
  -1  12   5      110.34      133.18     56.61 o 
   0  12   5      306.79      318.00     38.46 o 
   1  12   5       47.95       51.95     17.70 o 
   2  12   5        0.10       -5.54     13.09 o 
   3  12   5      645.73      636.65     52.58 o 
   4  12   5      978.09     1096.13     82.73 o 
   5  12   5       18.39       63.44     36.68 o 
   6  12   5      295.48      293.51     60.96 o 
   7  12   5        7.00      -27.26     26.10 o 
   8  12   5      275.80      211.48     55.87 o 
   9  12   5      691.28      827.10     79.95 o 
  10  12   5      150.90      233.80     56.88 o 
  11  12   5      207.12      213.90     37.62 o 
  12  12   5       54.00       71.63     28.37 o 
  13  12   5      441.77      492.47     55.17 o 
  14  12   5       24.45       10.09     25.49 o 
  15  12   5        8.12      -10.07     22.12 o 
 -14  13   5      138.84      136.47     52.41 o 
 -13  13   5      353.15      313.09     71.43 o 
 -12  13   5       26.96       35.46     40.44 o 
 -11  13   5      329.06      341.16     72.44 o 
 -10  13   5      767.71      758.02     93.91 o 
  -9  13   5       21.05       12.94     34.87 o 
  -8  13   5      225.76      210.04     37.66 o 
  -7  13   5     1154.71     1038.53     67.89 o 
  -6  13   5       37.29       58.62     25.50 o 
  -5  13   5       65.80       93.01     30.31 o 
  -4  13   5      474.81      439.12     48.72 o 
  -3  13   5      517.70      378.10     98.76 o 
  -2  13   5       66.32       69.67     27.33 o 
  -1  13   5      688.10      730.24     56.16 o 
   0  13   5       83.27       76.06     30.43 o 
   1  13   5      414.53      478.79     46.46 o 
   2  13   5      223.81      302.06     59.47 o 
   3  13   5      246.17      288.91     60.97 o 
   4  13   5      685.43      560.30     78.30 o 
   5  13   5        5.08        6.80     34.05 o 
   6  13   5        4.85        7.08     33.39 o 
   7  13   5      727.46      797.33     92.42 o 
   8  13   5        0.95       -4.21     31.46 o 
   9  13   5      306.72      323.36     67.44 o 
  10  13   5       26.99        8.70     35.29 o 
  11  13   5       26.07       25.74     40.47 o 
  12  13   5        0.43       12.52     37.59 o 
  13  13   5       11.83       55.39     44.15 o 
 -12  14   5       31.57      -36.79     31.75 o 
 -11  14   5      152.37       97.49     47.71 o 
 -10  14   5       50.20      -25.24     31.79 o 
  -9  14   5      197.82      216.16     61.71 o 
  -8  14   5      324.31      339.17     46.81 o 
  -7  14   5        1.72      -11.15     22.58 o 
  -6  14   5      319.05      464.96     60.35 o 
  -5  14   5      346.12      481.41     52.15 o 
  -4  14   5       47.21       55.98     26.32 o 
  -3  14   5        2.31       -0.69     20.63 o 
  -2  14   5      406.78      366.59     46.67 o 
  -1  14   5        1.57       33.95     27.38 o 
   0  14   5       11.51       34.92     26.64 o 
   1  14   5      375.37      405.02     73.23 o 
   2  14   5       83.67       58.35     41.17 o 
   3  14   5        0.78        0.07     30.23 o 
   4  14   5       47.20       43.81     36.93 o 
   5  14   5      848.20      875.87     98.84 o 
   6  14   5      163.29      276.66     65.32 o 
   7  14   5        5.73        3.01     34.58 o 
   8  14   5        6.60      -31.83     30.64 o 
   9  14   5        3.92      -43.68     35.19 o 
  10  14   5       80.25      125.25     54.34 o 
  11  14   5      180.97      129.23     57.25 o 
 -10  15   5      115.52       24.20     44.03 o 
  -9  15   5       90.91      -11.88     38.19 o 
  -8  15   5       24.45      -48.95     31.68 o 
  -7  15   5        1.42      -10.30     26.24 o 
  -6  15   5        0.47       -3.40     27.10 o 
  -5  15   5       11.54      -12.74     22.02 o 
  -4  15   5      338.76      364.59     49.62 o 
  -3  15   5       42.13       29.08     28.77 o 
  -2  15   5      462.96      385.81     67.15 o 
  -1  15   5       53.15       45.10     42.39 o 
   0  15   5      119.01      118.63     33.81 o 
   1  15   5       16.51       47.99     44.84 o 
   2  15   5       83.25      126.22     51.61 o 
   3  15   5       60.43       86.15     51.16 o 
   4  15   5       97.77       69.69     42.73 o 
   5  15   5      226.07      216.72     64.45 o 
   6  15   5      360.09      497.56     87.48 o 
   7  15   5        5.84       70.76     46.09 o 
   8  15   5       16.40       -9.47     38.03 o 
  -5  16   5      119.94       97.75     35.59 o 
  -4  16   5       18.20       45.99     29.76 o 
  -3  16   5      113.88      126.18     36.57 o 
  -2  16   5       61.58       32.89     44.67 o 
  -1  16   5       86.12      127.04     35.44 o 
   0  16   5       12.41        5.79     37.86 o 
   1  16   5        8.81       -0.46     37.95 o 
   2  16   5       11.04      -26.68     37.94 o 
   3  16   5      148.99       76.71     52.58 o 
   4  16   5       62.54       51.98     45.70 o 
 -23   0   6       25.22       60.55     36.25 o 
 -22   0   6      105.86       75.91     39.63 o 
 -21   0   6       41.71        3.00     24.64 o 
 -20   0   6      690.43      820.46     87.48 o 
 -19   0   6      745.50      874.55     98.40 o 
 -18   0   6       34.83       32.70     18.60 o 
 -17   0   6      148.62      161.99     47.23 o 
 -16   0   6       97.75       80.60     11.44 o 
 -15   0   6      292.94      282.31     17.78 o 
 -14   0   6      100.54      100.96     14.34 o 
 -13   0   6     1177.94     1182.96     35.89 o 
 -12   0   6     1113.10     1104.51     29.83 o 
 -11   0   6       18.81       15.11      6.20 o 
 -10   0   6     1636.82     1676.60     39.72 o 
  -9   0   6     1552.29     1742.42     32.38 o 
  -8   0   6      806.50      815.81     17.55 o 
  -7   0   6      658.54      506.48     13.49 o 
  -6   0   6      173.68      194.23      9.01 o 
  -5   0   6      776.79      730.23     19.96 o 
  -4   0   6     9710.79    10245.80    107.54 o 
  -3   0   6      424.39      443.83     11.16 o 
  -2   0   6     5926.88     6102.07     67.07 o 
  -1   0   6    29049.14    28990.98    277.70 o 
   0   0   6     1488.90     1556.40     24.21 o 
   1   0   6     6365.65     6057.19     66.68 o 
   2   0   6      815.73      756.56     15.38 o 
   3   0   6      487.51      415.86     11.25 o 
   4   0   6       49.10       21.49      3.56 o 
   5   0   6     5692.65     5474.03     64.37 o 
   6   0   6     2920.80     3246.42     47.98 o 
   7   0   6      997.92     1066.98     17.38 o 
   8   0   6       89.45      104.83      5.97 o 
   9   0   6     3639.30     3499.57     48.92 o 
  10   0   6      381.29      392.20     11.57 o 
  11   0   6    22338.44    21852.59    328.54 o 
  12   0   6      943.43      951.43     39.13 o 
  13   0   6        0.45       -9.38      7.13 o 
  14   0   6      340.31      386.99     29.63 o 
  15   0   6      669.13      666.03     68.69 o 
  16   0   6      327.37      330.26     54.74 o 
  17   0   6      669.90      652.34     73.89 o 
  18   0   6      131.64      159.53     45.49 o 
  19   0   6     1051.58     1066.09     99.55 o 
  20   0   6       75.85       32.59     32.28 o 
  21   0   6      236.57      219.34     55.23 o 
  22   0   6        0.02      -10.19     29.28 o 
 -23   1   6      385.85      356.48    123.02 o 
 -22   1   6      112.95       34.73     31.18 o 
 -21   1   6      156.90      152.94     32.61 o 
 -20   1   6      577.35      539.20     42.40 o 
 -19   1   6      318.08      305.18     28.95 o 
 -18   1   6      703.04      737.64     48.25 o 
 -17   1   6      432.48      384.37     26.43 o 
 -16   1   6      569.95      544.90     28.87 o 
 -15   1   6      292.98      319.06     13.52 o 
 -14   1   6      724.55      745.65     18.49 o 
 -13   1   6      235.04      239.54     12.10 o 
 -12   1   6     3199.67     3217.37     40.69 o 
 -11   1   6     3504.94     3551.41     45.05 o 
 -10   1   6     2145.13     2274.22     30.19 o 
  -9   1   6     6412.78     6715.99     57.93 o 
  -8   1   6     4680.27     5006.43     44.99 o 
  -7   1   6       58.13       45.64      3.70 o 
  -6   1   6      757.87      790.03     11.41 o 
  -5   1   6    10650.06    10596.51     78.70 o 
  -4   1   6      200.62      177.21      5.43 o 
  -3   1   6     2509.61     2340.10     22.98 o 
  -2   1   6     8750.78     8983.14     66.54 o 
  -1   1   6        1.66        1.12      1.69 o 
   0   1   6      627.01      626.75      9.83 o 
   1   1   6     2546.99     2367.88     22.45 o 
   2   1   6      614.26      606.09      9.60 o 
   3   1   6     5833.21     5800.89     45.35 o 
   4   1   6     5467.40     5772.10     52.69 o 
   5   1   6     1043.46     1175.76     16.54 o 
   6   1   6       33.76       16.98      3.49 o 
   7   1   6     3248.86     3312.09     36.51 o 
   8   1   6       54.80       71.19      4.91 o 
   9   1   6     3337.31     3220.32     34.97 o 
  10   1   6       17.31       16.77      3.82 o 
  11   1   6     2593.47     2574.63     49.84 o 
  12   1   6     1437.64     1412.64     34.26 o 
  13   1   6      198.96      169.55     14.25 o 
  14   1   6        0.05       -0.77      5.77 o 
  15   1   6      876.08      965.32     78.32 o 
  16   1   6        2.65        5.06     12.89 o 
  17   1   6      156.29      142.38     29.26 o 
  18   1   6       29.91       33.07     22.71 o 
  19   1   6      579.37      721.08     59.56 o 
  20   1   6        3.13       14.92     19.97 o 
  21   1   6      286.18      278.20     44.56 o 
  22   1   6       13.87       -0.90     22.17 o 
 -23   2   6        8.10       21.06     23.42 o 
 -22   2   6      154.10      136.30     56.15 o 
 -21   2   6       61.33       21.09     19.49 o 
 -20   2   6      261.27      303.97     33.60 o 
 -19   2   6     2358.64     2514.41     82.23 o 
 -18   2   6      210.93      215.23     19.62 o 
 -17   2   6     1642.69     1750.64     46.20 o 
 -16   2   6      553.37      528.37     22.78 o 
 -15   2   6       90.87       78.99      9.29 o 
 -14   2   6      252.69      268.10     12.06 o 
 -13   2   6     2753.52     2758.08     38.01 o 
 -12   2   6      707.36      727.69     16.25 o 
 -11   2   6       39.00       52.72      5.71 o 
 -10   2   6      834.68      888.25     16.31 o 
  -9   2   6      544.97      557.45     11.15 o 
  -8   2   6      128.78      125.64      5.41 o 
  -7   2   6      973.08      868.71     11.86 o 
  -6   2   6     3676.04     3533.87     28.55 o 
  -5   2   6      771.32      670.90     11.96 o 
  -4   2   6     1248.15     1313.48     18.40 o 
  -3   2   6      763.17      881.99     14.05 o 
  -2   2   6     5638.66     6069.56     52.57 o 
  -1   2   6      952.18      865.51     12.36 o 
   0   2   6        1.03        2.71      1.69 o 
   1   2   6     1726.57     1672.59     17.41 o 
   2   2   6     2478.51     2494.25     24.19 o 
   3   2   6     3837.35     3764.28     31.98 o 
   4   2   6        0.14        2.87      1.95 o 
   5   2   6     1312.93     1265.40     17.49 o 
   6   2   6       83.82       70.96      6.98 o 
   7   2   6     3630.92     3552.90     43.30 o 
   8   2   6      486.11      485.53     12.99 o 
   9   2   6     1444.12     1422.27     21.96 o 
  10   2   6      381.65      394.94     12.66 o 
  11   2   6      342.28      367.50     14.51 o 
  12   2   6      776.42      723.21     25.40 o 
  13   2   6     2284.40     2288.92     46.29 o 
  14   2   6       11.73        5.12      6.53 o 
  15   2   6      730.57      734.13     79.86 o 
  16   2   6      125.38      159.44     64.06 o 
  17   2   6      341.20      387.64     57.13 o 
  18   2   6       30.30       39.42     24.82 o 
  19   2   6     1037.48     1259.78    103.25 o 
  20   2   6        0.19       28.52     23.55 o 
  21   2   6       70.04       53.71     27.39 o 
  22   2   6        1.96       -7.24     22.93 o 
 -23   3   6       88.16      118.39     37.81 o 
 -22   3   6      169.92      183.86     37.35 o 
 -21   3   6      139.02      132.66     31.20 o 
 -20   3   6       14.88        3.50     15.35 o 
 -19   3   6       93.99       94.88     25.04 o 
 -18   3   6      119.60      106.90     15.07 o 
 -17   3   6       24.16       12.73      8.48 o 
 -16   3   6     4005.68     4003.03     73.55 o 
 -15   3   6      126.23      164.45     14.75 o 
 -14   3   6       18.97       13.76      5.92 o 
 -13   3   6       90.45       80.18      7.28 o 
 -12   3   6     1489.35     1531.91     23.56 o 
 -11   3   6       57.16       65.84      5.52 o 
 -10   3   6      944.77      866.51     17.65 o 
  -9   3   6     1083.10     1017.26     15.95 o 
  -8   3   6        0.04        1.33      2.39 o 
  -7   3   6       56.95       49.41      3.51 o 
  -6   3   6      636.33      712.79     12.72 o 
  -5   3   6     3433.64     3374.21     31.27 o 
  -4   3   6      101.55      106.42      5.20 o 
  -3   3   6     2129.81     2148.22     23.18 o 
  -2   3   6     8431.71     9055.00     66.02 o 
  -1   3   6     2121.91     2273.76     22.71 o 
   0   3   6      961.54     1077.66     13.56 o 
   1   3   6      223.30      200.10      5.82 o 
   2   3   6      244.22      184.89      6.78 o 
   3   3   6      446.81      411.30      8.71 o 
   4   3   6      246.10      292.56      8.37 o 
   5   3   6     1577.08     1695.19     20.63 o 
   6   3   6      101.73      119.11      8.01 o 
   7   3   6      741.99      668.98     16.75 o 
   8   3   6        0.05       -0.43      3.57 o 
   9   3   6      985.65     1005.28     21.04 o 
  10   3   6      117.32      111.12      7.78 o 
  11   3   6       25.42       11.24      5.22 o 
  12   3   6     2351.19     2177.76     42.14 o 
  13   3   6      178.96      121.09     13.34 o 
  14   3   6      225.24      182.15     23.91 o 
  15   3   6       65.51       85.57     21.22 o 
  16   3   6       33.14       57.41     21.24 o 
  17   3   6      281.01      290.81     65.84 o 
  18   3   6      177.30      176.35     32.82 o 
  19   3   6      359.55      324.45     43.58 o 
  20   3   6        4.23        3.31     29.57 o 
  21   3   6      372.92      496.87     83.60 o 
 -23   4   6       48.23       63.64     24.02 o 
 -22   4   6      483.27      595.94     46.49 o 
 -21   4   6        8.61       -3.69     14.37 o 
 -20   4   6      452.85      524.82     40.57 o 
 -19   4   6      136.95       47.86     33.09 o 
 -18   4   6        2.96        5.60     12.60 o 
 -17   4   6     1065.15     1035.28     49.15 o 
 -16   4   6       97.85       83.25     16.12 o 
 -15   4   6     1127.39     1129.38     27.52 o 
 -14   4   6        2.96        3.03      5.43 o 
 -13   4   6      723.46      716.41     18.79 o 
 -12   4   6      508.60      552.55     18.62 o 
 -11   4   6      350.62      327.94     11.50 o 
 -10   4   6       49.42       48.21      5.18 o 
  -9   4   6      111.41      115.67      6.06 o 
  -8   4   6      275.10      278.07      8.02 o 
  -7   4   6       40.17       40.41      3.47 o 
  -6   4   6      405.32      400.23      9.20 o 
  -5   4   6     2704.10     2574.65     27.52 o 
  -4   4   6      981.78      889.97     14.43 o 
  -3   4   6      982.75     1013.05     12.61 o 
  -2   4   6      410.65      515.79     10.12 o 
  -1   4   6     5467.13     5447.79     43.64 o 
   0   4   6      135.65      140.59      5.75 o 
   1   4   6     1776.49     1753.94     19.87 o 
   2   4   6      633.08      600.60     10.75 o 
   3   4   6      747.81      775.08     12.75 o 
   4   4   6    10460.55    11064.72     88.44 o 
   5   4   6     2876.01     2978.36     33.40 o 
   6   4   6        5.62        3.78      2.86 o 
   7   4   6       17.27       14.72      4.95 o 
   8   4   6     1462.25     1412.82     33.50 o 
   9   4   6       47.50       49.07      6.45 o 
  10   4   6       16.54       12.93      4.95 o 
  11   4   6      614.23      600.87     21.50 o 
  12   4   6       37.83       19.93      7.36 o 
  13   4   6      217.13      203.65     17.95 o 
  14   4   6       23.60       23.22     12.51 o 
  15   4   6      271.60      258.93     33.51 o 
  16   4   6       83.71       70.84     21.79 o 
  17   4   6      296.40      382.97     42.68 o 
  18   4   6       26.11       36.33     31.20 o 
  19   4   6      410.05      388.18     70.79 o 
  20   4   6       57.35       33.70     35.49 o 
  21   4   6        0.01       13.00     30.39 o 
 -22   5   6        0.16        8.05     31.11 o 
 -21   5   6      121.37      163.22     45.93 o 
 -20   5   6       36.16       60.43     22.21 o 
 -19   5   6        5.27        4.74     13.59 o 
 -18   5   6     1144.31     1318.98     74.38 o 
 -17   5   6      331.28      271.00     34.76 o 
 -16   5   6       46.94       14.41     11.01 o 
 -15   5   6        0.36        0.94      9.52 o 
 -14   5   6       64.75       53.02     11.12 o 
 -13   5   6        0.19       10.53      7.11 o 
 -12   5   6      333.91      337.73     13.81 o 
 -11   5   6     1126.83     1154.10     22.63 o 
 -10   5   6      406.45      433.06     11.85 o 
  -9   5   6     1198.22     1171.37     18.62 o 
  -8   5   6      539.83      506.46     10.77 o 
  -7   5   6      138.30      146.43      6.74 o 
  -6   5   6     1996.25     2060.32     22.77 o 
  -5   5   6       23.78       20.40      3.46 o 
  -4   5   6     1747.00     1644.57     18.27 o 
  -3   5   6      312.79      237.97      6.81 o 
  -2   5   6      177.66      227.05      6.84 o 
  -1   5   6      140.17      143.17      5.69 o 
   0   5   6    11238.75    11322.26     87.30 o 
   1   5   6      733.74      759.03     12.20 o 
   2   5   6     1457.66     1570.21     18.27 o 
   3   5   6     1738.81     1699.23     19.76 o 
   4   5   6     1067.10     1051.41     15.99 o 
   5   5   6      201.46      204.74      7.86 o 
   6   5   6        5.62        1.41      2.84 o 
   7   5   6      375.20      376.04     10.21 o 
   8   5   6      103.01       94.91      8.64 o 
   9   5   6      850.63      874.10     24.25 o 
  10   5   6      342.77      295.07     15.95 o 
  11   5   6        9.00        0.77      5.96 o 
  12   5   6      546.27      583.91     22.02 o 
  13   5   6       83.71       81.45     16.22 o 
  14   5   6       34.74       21.28     12.07 o 
  15   5   6       19.52       35.32     24.88 o 
  16   5   6      571.03      562.07     74.96 o 
  17   5   6       10.35       -1.08     20.94 o 
  18   5   6       28.59      -18.85     22.62 o 
  19   5   6        2.14        9.08     27.15 o 
  20   5   6       85.50       99.26     46.47 o 
  21   5   6        3.96       -6.61     29.77 o 
 -22   6   6       68.67       42.71     39.16 o 
 -21   6   6      224.27      215.23     57.11 o 
 -20   6   6       13.87       18.42     28.54 o 
 -19   6   6       25.93       30.98     29.84 o 
 -18   6   6        0.21       24.89     25.86 o 
 -17   6   6       15.86       24.55     18.60 o 
 -16   6   6      366.90      464.64     35.39 o 
 -15   6   6      357.84      388.28     31.91 o 
 -14   6   6       91.13       80.52     19.70 o 
 -13   6   6      128.50      107.08     13.21 o 
 -12   6   6      881.01      939.06     40.26 o 
 -11   6   6       72.36       81.14      9.49 o 
 -10   6   6     4262.25     4473.51     60.44 o 
  -9   6   6      529.15      569.21     15.30 o 
  -8   6   6      611.41      620.81     15.30 o 
  -7   6   6      180.72      178.09      7.09 o 
  -6   6   6      321.73      315.22     10.46 o 
  -5   6   6      303.13      337.83      9.78 o 
  -4   6   6      631.27      832.27     15.93 o 
  -3   6   6      692.99      717.76     11.93 o 
  -2   6   6      152.71      156.61      5.68 o 
  -1   6   6      407.15      403.53      9.26 o 
   0   6   6      593.70      546.46     11.08 o 
   1   6   6      498.14      567.52     11.82 o 
   2   6   6     2842.21     2759.35     33.83 o 
   3   6   6     1028.98     1018.10     16.64 o 
   4   6   6     2045.90     2185.39     26.91 o 
   5   6   6      779.18      741.32     15.35 o 
   6   6   6      305.85      308.15     10.72 o 
   7   6   6       38.21       20.23      6.83 o 
   8   6   6     2337.40     2447.74     49.52 o 
   9   6   6      789.28      731.98     25.99 o 
  10   6   6       88.84      109.90     12.54 o 
  11   6   6     1037.92      987.28     30.26 o 
  12   6   6      337.09      365.14     21.90 o 
  13   6   6       82.81       61.10     18.24 o 
  14   6   6      409.85      428.51     38.40 o 
  15   6   6      103.71       90.34     24.95 o 
  16   6   6      147.99      103.64     39.87 o 
  17   6   6        1.36       18.75     26.57 o 
  18   6   6       30.58       30.98     29.06 o 
  19   6   6      719.06     1079.19    110.89 o 
  20   6   6       86.43      136.45     48.75 o 
 -21   7   6        2.89        0.30     31.33 o 
 -20   7   6      647.39      724.79     93.08 o 
 -19   7   6      571.42      596.43     83.53 o 
 -18   7   6      290.10      310.49     62.19 o 
 -17   7   6        2.97        9.56     23.12 o 
 -16   7   6        1.75       12.25     25.12 o 
 -15   7   6      120.01      117.43     28.82 o 
 -14   7   6      348.46      302.48     39.14 o 
 -13   7   6       85.83       94.57     18.04 o 
 -12   7   6       30.08       19.46      7.62 o 
 -11   7   6        1.58       -0.04      6.36 o 
 -10   7   6      565.69      582.45     22.15 o 
  -9   7   6      479.50      522.85     19.15 o 
  -8   7   6      381.48      431.13     16.97 o 
  -7   7   6      400.78      432.62     14.84 o 
  -6   7   6      607.18      640.32     17.85 o 
  -5   7   6      935.87      963.80     18.79 o 
  -4   7   6      120.91      115.82      8.58 o 
  -3   7   6      128.18      126.74      8.12 o 
  -2   7   6     1486.16     1569.14     24.48 o 
  -1   7   6        4.78        1.00      2.95 o 
   0   7   6      822.53      820.83     13.81 o 
   1   7   6        5.07        2.23      3.15 o 
   2   7   6      463.50      490.11     12.00 o 
   3   7   6      515.14      576.98     13.73 o 
   4   7   6     2178.96     2198.20     28.07 o 
   5   7   6      934.92      917.30     18.60 o 
   6   7   6      805.27      874.45     23.13 o 
   7   7   6      566.45      587.03     24.66 o 
   8   7   6       18.87       12.07      7.10 o 
   9   7   6       66.60       44.18      9.24 o 
  10   7   6     1127.49     1108.85     32.04 o 
  11   7   6       41.10       15.67      7.87 o 
  12   7   6     1106.84     1083.50     38.74 o 
  13   7   6       94.05      101.01     31.79 o 
  14   7   6       32.90       40.01     16.40 o 
  15   7   6        1.98       -0.94     17.93 o 
  16   7   6      302.12      324.33     42.09 o 
  17   7   6        5.86      -20.82     23.95 o 
  18   7   6      586.86      774.37     97.32 o 
  19   7   6        0.16       -5.77     28.74 o 
  20   7   6      118.30      173.26     59.79 o 
 -20   8   6        3.66       -2.16     21.72 o 
 -19   8   6      141.80      203.87     56.29 o 
 -18   8   6       96.80      101.49     42.29 o 
 -17   8   6      159.61      157.18     45.65 o 
 -16   8   6      183.77      192.34     48.10 o 
 -15   8   6      425.00      394.35     62.54 o 
 -14   8   6       65.44       72.62     23.97 o 
 -13   8   6        0.48        5.00     10.88 o 
 -12   8   6      356.66      371.61     41.43 o 
 -11   8   6       59.33       44.38     11.67 o 
 -10   8   6     3668.49     3631.10     68.44 o 
  -9   8   6      120.69      100.60     13.12 o 
  -8   8   6     1023.98     1118.75     33.80 o 
  -7   8   6        0.04        1.09      7.22 o 
  -6   8   6      431.29      388.52     15.92 o 
  -5   8   6      408.55      358.13     13.39 o 
  -4   8   6     1089.29     1127.32     24.01 o 
  -3   8   6      756.70      845.28     20.35 o 
  -2   8   6       20.46        2.65      4.80 o 
  -1   8   6        4.81        4.32      5.39 o 
   0   8   6       23.25       22.04      6.88 o 
   1   8   6      488.11      499.47     14.37 o 
   2   8   6     2372.96     2300.26     31.42 o 
   3   8   6      176.35      174.86      9.37 o 
   4   8   6     2840.33     2897.63     38.89 o 
   5   8   6      522.26      505.91     18.93 o 
   6   8   6      303.98      341.59     18.43 o 
   7   8   6      216.24      189.98     15.79 o 
   8   8   6      210.57      203.61     18.13 o 
   9   8   6       96.82       81.91     11.42 o 
  10   8   6       12.17       -0.08      8.40 o 
  11   8   6      608.48      525.59     58.27 o 
  12   8   6      162.32      183.88     30.48 o 
  13   8   6       89.06       55.10     45.67 o 
  14   8   6      268.09      260.77     38.61 o 
  15   8   6       91.96       74.74     24.78 o 
  16   8   6      324.72      378.69     46.47 o 
  17   8   6       32.94       39.55     22.87 o 
  18   8   6      106.55       28.24     35.00 o 
  19   8   6        1.99       -6.83     30.21 o 
 -20   9   6        9.89       53.28     29.24 o 
 -19   9   6       24.23       40.28     27.09 o 
 -18   9   6        8.15       21.69     23.34 o 
 -17   9   6      784.29      978.93     83.38 o 
 -16   9   6        1.88      -25.83     21.97 o 
 -15   9   6      136.27      142.75     44.54 o 
 -14   9   6      430.50      572.87     70.36 o 
 -13   9   6      126.43      128.76     28.86 o 
 -12   9   6      128.52      151.43     22.75 o 
 -11   9   6      470.41      439.42     33.52 o 
 -10   9   6      456.82      437.32     28.87 o 
  -9   9   6       57.81       27.03     11.15 o 
  -8   9   6      316.81      342.35     33.63 o 
  -7   9   6      250.90      255.02     21.81 o 
  -6   9   6      442.06      468.89     23.14 o 
  -5   9   6       29.70       12.95      7.05 o 
  -4   9   6      509.43      494.24     25.60 o 
  -3   9   6      986.21     1066.76     27.14 o 
  -2   9   6     3220.50     3273.37     56.75 o 
  -1   9   6       55.48       34.22      8.41 o 
   0   9   6        8.29        7.42      6.46 o 
   1   9   6      639.06      671.17     22.97 o 
   2   9   6      307.22      281.78     16.18 o 
   3   9   6     1239.60     1249.55     28.87 o 
   4   9   6     3415.87     3515.58     59.20 o 
   5   9   6     1429.84     1553.64     43.24 o 
   6   9   6      296.31      328.70     22.08 o 
   7   9   6      399.23      367.39     21.48 o 
   8   9   6       24.80       21.68     11.06 o 
   9   9   6       25.62       14.42     10.67 o 
  10   9   6      285.90      263.68     34.34 o 
  11   9   6       39.41       52.30     19.64 o 
  12   9   6      567.48      635.03     53.02 o 
  13   9   6       13.83       -6.26     19.47 o 
  14   9   6       22.15       38.54     23.67 o 
  15   9   6      145.03      138.39     32.39 o 
  16   9   6      127.37      149.08     33.69 o 
  17   9   6       25.02       32.47     24.22 o 
  18   9   6       20.27       22.79     33.72 o 
 -19  10   6       20.84       26.65     26.45 o 
 -18  10   6      159.08      185.04     38.54 o 
 -17  10   6      230.83      200.01     38.97 o 
 -16  10   6       35.81       26.53     23.66 o 
 -15  10   6       15.04       61.24     49.58 o 
 -14  10   6      311.26      325.98     42.72 o 
 -13  10   6        9.69       36.42     21.51 o 
 -12  10   6      379.11      435.53     38.12 o 
 -11  10   6        5.27       -0.21     10.81 o 
 -10  10   6       41.26       47.76     14.62 o 
  -9  10   6      151.62      175.60     21.02 o 
  -8  10   6      541.34      482.03     29.80 o 
  -7  10   6      206.06      132.05     22.05 o 
  -6  10   6        2.66       -4.51     11.53 o 
  -5  10   6       36.96       21.18     11.44 o 
  -4  10   6      631.70      589.13     32.69 o 
  -3  10   6      138.15      131.84     16.36 o 
  -2  10   6       53.35       23.05      9.29 o 
  -1  10   6       33.91       10.61      8.10 o 
   0  10   6      188.78      155.51     13.12 o 
   1  10   6       20.92       21.17      7.72 o 
   2  10   6     1005.62     1078.22     29.13 o 
   3  10   6        0.72        5.14      7.49 o 
   4  10   6     1608.78     1609.90     64.57 o 
   5  10   6     1130.48     1098.46     41.80 o 
   6  10   6      241.30      248.81     27.07 o 
   7  10   6       83.57       81.82     18.89 o 
   8  10   6       56.43       43.41     16.05 o 
   9  10   6       38.18       23.43     20.74 o 
  10  10   6        0.40       -6.36     17.51 o 
  11  10   6      214.72      220.26     40.15 o 
  12  10   6        5.19       12.92     20.16 o 
  13  10   6       63.32       37.97     23.41 o 
  14  10   6       63.12       78.41     27.75 o 
  15  10   6        9.20       27.39     21.47 o 
  16  10   6      282.03      279.16     45.49 o 
  17  10   6      192.32      212.23     62.10 o 
 -17  11   6       30.04       11.02     24.23 o 
 -16  11   6      494.88      554.59     58.57 o 
 -15  11   6       11.97        2.32     21.69 o 
 -14  11   6      162.08      168.75     44.22 o 
 -13  11   6       77.63       57.84     25.98 o 
 -12  11   6      194.05      206.07     35.16 o 
 -11  11   6       24.38       21.81     17.28 o 
 -10  11   6      610.74      517.92     68.42 o 
  -9  11   6       26.67       47.47     37.89 o 
  -8  11   6      220.76      202.10     27.40 o 
  -7  11   6        7.15        7.19     14.99 o 
  -6  11   6       50.29       56.58     17.33 o 
  -5  11   6        5.76       34.65     19.69 o 
  -4  11   6     1419.00     1205.42     51.39 o 
  -3  11   6       21.11       27.96     15.00 o 
  -2  11   6      484.23      357.63     62.40 o 
  -1  11   6      323.31      381.04     40.42 o 
   0  11   6      651.10      526.84     35.75 o 
   1  11   6      333.82      293.84     24.50 o 
   2  11   6      413.56      400.88     27.39 o 
   3  11   6       64.96       57.37     21.55 o 
   4  11   6      477.01      569.57     36.67 o 
   5  11   6        7.41      -13.00     22.85 o 
   6  11   6       28.71        7.84     13.67 o 
   7  11   6      124.63       92.63     45.69 o 
   8  11   6       84.30       59.54     46.05 o 
   9  11   6       12.46       -4.07     20.37 o 
  10  11   6       75.22       86.51     26.78 o 
  11  11   6       92.97       18.98     20.27 o 
  12  11   6      205.72      259.99     41.24 o 
  13  11   6      131.47      133.09     33.74 o 
  14  11   6        4.69       25.61     24.09 o 
  15  11   6      100.84      106.66     42.52 o 
  16  11   6        5.27        3.56     22.83 o 
 -16  12   6       40.04       69.48     43.91 o 
 -15  12   6       15.84      -16.86     30.90 o 
 -14  12   6       79.19       17.69     35.12 o 
 -13  12   6      144.49       59.75     40.21 o 
 -12  12   6       65.94       54.35     40.71 o 
 -11  12   6      314.64      416.12     75.00 o 
 -10  12   6       48.66       44.32     23.34 o 
  -9  12   6       91.04       86.77     31.27 o 
  -8  12   6     1158.01     1138.27     69.35 o 
  -7  12   6      172.44      194.44     35.78 o 
  -6  12   6       45.24       34.02     22.34 o 
  -5  12   6      100.74      113.97     28.72 o 
  -4  12   6      134.27      139.31     29.85 o 
  -3  12   6       14.12       19.00     18.91 o 
  -2  12   6       89.40       71.56     23.96 o 
  -1  12   6        0.35      -16.68     31.19 o 
   0  12   6      131.04      104.66     42.58 o 
   1  12   6       23.51       29.18     20.56 o 
   2  12   6        1.71      -12.94     26.49 o 
   3  12   6        0.92       17.55     31.73 o 
   4  12   6      184.48      193.05     37.65 o 
   5  12   6       54.47       50.55     41.69 o 
   6  12   6        0.05        7.57     29.92 o 
   7  12   6      120.70       51.71     35.39 o 
   8  12   6        1.40       -7.98     17.81 o 
   9  12   6        6.94       38.75     24.46 o 
  10  12   6      149.05      157.89     42.44 o 
  11  12   6       15.02       -4.16     21.75 o 
  12  12   6        4.74       21.00     23.10 o 
  13  12   6      481.50      442.27     54.17 o 
  14  12   6      124.55      150.52     45.37 o 
 -14  13   6       16.75       25.72     43.85 o 
 -13  13   6       30.27      114.26     53.85 o 
 -12  13   6       95.04      178.84     56.50 o 
 -11  13   6      304.89      443.25     78.57 o 
 -10  13   6       82.62       99.52     47.33 o 
  -9  13   6       39.83       34.16     24.86 o 
  -8  13   6       62.06       35.75     24.49 o 
  -7  13   6      135.69       82.72     29.75 o 
  -6  13   6      247.82      290.06     42.32 o 
  -5  13   6      391.58      406.01     47.36 o 
  -4  13   6       50.57       39.69     23.87 o 
  -3  13   6        0.47        2.20     29.53 o 
  -2  13   6       12.04        6.24     23.22 o 
  -1  13   6       19.94       57.67     27.30 o 
   0  13   6      154.09      189.96     55.80 o 
   1  13   6      115.59       80.44     27.39 o 
   2  13   6      119.86      106.32     47.20 o 
   3  13   6       32.84        9.19     32.11 o 
   4  13   6      230.29      227.38     57.07 o 
   5  13   6       53.62       67.42     40.82 o 
   6  13   6      407.58      362.15     69.72 o 
   7  13   6     1024.29     1088.21    106.61 o 
   8  13   6        0.37        8.87     34.18 o 
   9  13   6       64.20       67.65     44.32 o 
  10  13   6        7.93       -3.58     35.40 o 
  11  13   6       94.30      132.61     55.48 o 
  12  13   6       41.87        6.02     39.57 o 
 -12  14   6       17.37      -16.73     36.06 o 
 -11  14   6        0.01       72.43     43.80 o 
 -10  14   6       69.46       99.00     50.37 o 
  -9  14   6       94.62       38.16     41.50 o 
  -8  14   6      394.78      458.58     54.49 o 
  -7  14   6       89.60       78.71     46.50 o 
  -6  14   6      144.55      114.89     35.63 o 
  -5  14   6       39.05       88.31     44.39 o 
  -4  14   6       44.58       -7.06     26.79 o 
  -3  14   6        5.43        4.24     30.08 o 
  -2  14   6        3.27       -5.80     22.28 o 
  -1  14   6       37.34       35.59     39.74 o 
   0  14   6      278.74      274.50     42.55 o 
   1  14   6        5.29      -25.95     30.16 o 
   2  14   6      802.05      793.05     94.42 o 
   3  14   6       40.94       57.46     45.04 o 
   4  14   6      119.51      113.60     48.25 o 
   5  14   6      386.11      385.36     74.02 o 
   6  14   6      362.44      459.34     78.21 o 
   7  14   6       83.69       55.24     42.72 o 
   8  14   6      215.10      372.94     78.68 o 
   9  14   6       20.99       30.54     41.24 o 
  10  14   6      191.65      234.76     64.29 o 
  -9  15   6        1.44       -1.59     37.53 o 
  -8  15   6        2.60       39.85     41.02 o 
  -7  15   6      225.85      255.83     74.42 o 
  -6  15   6      775.53      845.26     70.35 o 
  -5  15   6      212.68      229.86     51.18 o 
  -4  15   6        2.95        7.26     32.36 o 
  -3  15   6      122.40       90.28     59.18 o 
  -2  15   6       25.93       -5.55     24.08 o 
  -1  15   6        3.00       13.28     24.39 o 
   0  15   6        0.13       58.28     42.28 o 
   1  15   6       35.96       23.48     44.06 o 
   2  15   6      361.95      378.67     74.29 o 
   3  15   6       10.83       32.32     42.71 o 
   4  15   6        3.65      -11.25     34.01 o 
   5  15   6        0.02       54.71     45.49 o 
   6  15   6        0.06      -17.77     34.00 o 
   7  15   6      186.46      127.80     54.55 o 
  -4  16   6        3.04       16.59     27.62 o 
  -3  16   6       13.04       19.96     27.84 o 
  -2  16   6       54.17       31.74     29.39 o 
  -1  16   6       77.25       42.66     43.90 o 
   0  16   6        4.04       56.02     41.08 o 
   1  16   6      631.48      806.81    104.24 o 
   2  16   6      129.50      177.98     63.14 o 
 -23   1   7        1.17      -10.55     18.80 o 
 -22   1   7       41.53       30.69     23.45 o 
 -21   1   7      288.33      256.52     40.17 o 
 -20   1   7       56.42       41.94     17.88 o 
 -19   1   7      122.09      133.58     25.85 o 
 -18   1   7       37.15       21.69     12.07 o 
 -17   1   7      532.50      518.10     38.51 o 
 -16   1   7       71.40       79.87     11.90 o 
 -15   1   7       91.06       80.03     10.90 o 
 -14   1   7       19.77       11.82      5.07 o 
 -13   1   7      557.30      556.35     16.22 o 
 -12   1   7      300.98      332.38     12.19 o 
 -11   1   7     1025.08     1096.51     23.02 o 
 -10   1   7      504.51      540.77     17.64 o 
  -9   1   7      310.57      330.68      9.69 o 
  -8   1   7      588.03      556.76     10.95 o 
  -7   1   7      203.09      192.07      6.52 o 
  -6   1   7      326.37      316.17     10.29 o 
  -5   1   7     3504.60     3493.35     33.83 o 
  -4   1   7        3.83        0.80      1.83 o 
  -3   1   7     2229.67     2452.75     23.65 o 
  -2   1   7     8056.50     8332.33     63.53 o 
  -1   1   7     1704.26     1775.22     20.10 o 
   0   1   7      761.59      792.74     12.34 o 
   1   1   7      712.33      790.06     11.39 o 
   2   1   7      682.31      696.26     10.28 o 
   3   1   7      428.37      433.26      8.64 o 
   4   1   7      727.84      668.03     10.75 o 
   5   1   7      106.69       85.24      4.63 o 
   6   1   7      986.86      958.29     17.95 o 
   7   1   7        6.94        8.46      3.01 o 
   8   1   7        0.77       -2.25      2.96 o 
   9   1   7      221.13      247.11      9.78 o 
  10   1   7     3377.64     3332.25     54.73 o 
  11   1   7     2242.75     2195.35     43.47 o 
  12   1   7     1098.61     1074.82     31.85 o 
  13   1   7      266.18      257.60     17.43 o 
  14   1   7      102.04      102.75     34.82 o 
  15   1   7        0.09        5.50     12.95 o 
  16   1   7      487.81      514.36     46.78 o 
  17   1   7       17.65        2.08     14.60 o 
  18   1   7        3.88        4.91     18.74 o 
  19   1   7        1.76        2.32     19.08 o 
  20   1   7      149.43      111.01     49.45 o 
  21   1   7       22.53       11.70     22.20 o 
 -23   2   7      526.40      628.62     67.08 o 
 -22   2   7       42.74       17.92     24.74 o 
 -21   2   7       29.29      -19.25     15.10 o 
 -20   2   7       20.42        4.67     15.99 o 
 -19   2   7       29.94       12.89     15.43 o 
 -18   2   7       67.41       44.69     14.69 o 
 -17   2   7        0.11        0.83      8.24 o 
 -16   2   7        1.12        1.52      7.70 o 
 -15   2   7        6.95        9.48      6.25 o 
 -14   2   7       86.24       71.69      8.34 o 
 -13   2   7        3.27        2.29      5.59 o 
 -12   2   7      203.44      186.13      9.25 o 
 -11   2   7      988.13     1015.05     17.75 o 
 -10   2   7      962.11     1051.71     18.49 o 
  -9   2   7       33.65       31.74      4.09 o 
  -8   2   7       48.63       37.14      3.53 o 
  -7   2   7        8.23        2.88      1.80 o 
  -6   2   7      325.36      300.15      9.04 o 
  -5   2   7     1260.71     1279.34     18.73 o 
  -4   2   7      169.56      213.92      7.58 o 
  -3   2   7       18.46       10.12      2.72 o 
  -2   2   7      155.70      151.57      5.69 o 
  -1   2   7       58.48       47.53      3.92 o 
   0   2   7     1430.24     1376.26     16.42 o 
   1   2   7        0.28        1.60      1.88 o 
   2   2   7      340.75      350.48      7.63 o 
   3   2   7     6304.01     6573.79     52.58 o 
   4   2   7       47.11       47.82      3.50 o 
   5   2   7       54.01       46.14      5.02 o 
   6   2   7     2777.49     2890.42     37.56 o 
   7   2   7        1.81        0.68      3.42 o 
   8   2   7      357.42      388.91     12.18 o 
   9   2   7      124.85      134.85      8.16 o 
  10   2   7      314.96      307.96     12.83 o 
  11   2   7     1343.51     1297.48     30.57 o 
  12   2   7       22.78        7.08      6.55 o 
  13   2   7      136.51      149.55     14.49 o 
  14   2   7       14.20        1.61     12.05 o 
  15   2   7        6.14        7.94     13.35 o 
  16   2   7        0.15       -2.18     13.94 o 
  17   2   7      376.57      448.03     46.60 o 
  18   2   7     2235.04     2647.60    105.63 o 
  19   2   7        0.36       -9.48     18.49 o 
  20   2   7      222.07      278.60     48.34 o 
  21   2   7       27.53       25.43     27.11 o 
 -23   3   7        5.16        7.48     18.03 o 
 -22   3   7       29.61       52.56     21.59 o 
 -21   3   7        2.84        6.67     15.39 o 
 -20   3   7       30.66       15.35     16.14 o 
 -19   3   7       77.94       61.65     18.21 o 
 -18   3   7       49.10       32.92     13.86 o 
 -17   3   7       18.10       11.90      8.74 o 
 -16   3   7     1374.84     1497.17     40.46 o 
 -15   3   7       12.62       10.08      6.59 o 
 -14   3   7     1144.82     1223.09     28.45 o 
 -13   3   7      112.61      118.06      9.45 o 
 -12   3   7      505.28      505.41     17.19 o 
 -11   3   7      421.82      417.46     13.31 o 
 -10   3   7      655.53      631.46     17.88 o 
  -9   3   7       51.69       58.82      5.40 o 
  -8   3   7      278.73      252.96      9.11 o 
  -7   3   7     1338.73     1388.01     21.07 o 
  -6   3   7       32.51       31.91      4.08 o 
  -5   3   7        5.24       16.62      3.31 o 
  -4   3   7    15987.12    16214.08    124.46 o 
  -3   3   7     2489.05     2534.03     26.33 o 
  -2   3   7     1135.60     1064.44     13.08 o 
  -1   3   7       21.69        8.05      3.02 o 
   0   3   7      120.94      132.18      6.10 o 
   1   3   7       33.90       21.34      2.91 o 
   2   3   7      787.09      771.32     12.64 o 
   3   3   7       48.39       63.62      4.37 o 
   4   3   7      222.29      172.66      5.98 o 
   5   3   7      400.64      394.18      8.43 o 
   6   3   7       11.22        8.42      3.97 o 
   7   3   7     1149.92     1121.11     21.86 o 
   8   3   7      569.63      551.34     17.17 o 
   9   3   7      189.62      174.75      9.79 o 
  10   3   7     2358.76     2287.59     52.55 o 
  11   3   7      713.92      702.31     23.76 o 
  12   3   7     1290.92     1100.62     29.13 o 
  13   3   7      103.68       91.12     11.82 o 
  14   3   7        2.29       11.12     13.99 o 
  15   3   7        7.58       -9.16     11.66 o 
  16   3   7      498.55      414.81     42.75 o 
  17   3   7        7.64       20.27     18.48 o 
  18   3   7      196.57      171.56     41.91 o 
  19   3   7        8.12       15.88     19.34 o 
  20   3   7       72.08       58.36     38.84 o 
  21   3   7        8.95      -10.27     26.89 o 
 -23   4   7        0.99      -10.46     17.45 o 
 -22   4   7      105.46      137.82     30.84 o 
 -21   4   7        8.71        8.22     16.82 o 
 -20   4   7        0.10        2.99     15.34 o 
 -19   4   7        2.55       15.97     14.19 o 
 -18   4   7      815.25      775.31     44.93 o 
 -17   4   7      633.29      723.96     37.83 o 
 -16   4   7       37.73       52.72     12.88 o 
 -15   4   7       50.32       58.67     12.55 o 
 -14   4   7      128.39       96.92     10.99 o 
 -13   4   7      930.09      916.46     27.01 o 
 -12   4   7      635.24      664.63     19.52 o 
 -11   4   7     1553.48     1515.40     27.47 o 
 -10   4   7     1366.62     1329.43     20.82 o 
  -9   4   7       41.01       43.91      4.85 o 
  -8   4   7      197.02      213.51      8.10 o 
  -7   4   7     1962.31     1950.42     26.27 o 
  -6   4   7      444.08      421.97     11.75 o 
  -5   4   7      100.31      130.09      7.04 o 
  -4   4   7     8862.16     9133.66     73.61 o 
  -3   4   7    11263.88    12238.12     90.92 o 
  -2   4   7      606.44      659.97     10.88 o 
  -1   4   7     3584.90     3699.38     34.80 o 
   0   4   7       15.74       12.97      2.79 o 
   1   4   7     3520.49     3391.61     33.86 o 
   2   4   7     3454.38     3407.23     34.15 o 
   3   4   7     1133.95     1132.64     16.92 o 
   4   4   7     1037.47      996.95     15.18 o 
   5   4   7      582.30      662.94     14.01 o 
   6   4   7      688.00      606.65     24.85 o 
   7   4   7       54.42       66.39      7.89 o 
   8   4   7     1876.29     1874.49     31.15 o 
   9   4   7       30.59       16.59      8.56 o 
  10   4   7       67.38       75.77     10.18 o 
  11   4   7     1432.55     1463.30     33.61 o 
  12   4   7      871.63      889.83     36.60 o 
  13   4   7       24.68       16.09     10.33 o 
  14   4   7      582.68      656.42     82.87 o 
  15   4   7      295.36      327.96     37.19 o 
  16   4   7      137.06      147.90     28.87 o 
  17   4   7      232.86      241.13     52.37 o 
  18   4   7      364.93      457.07     75.14 o 
  19   4   7       28.88       11.03     29.06 o 
  20   4   7      475.74      366.96     71.14 o 
  21   4   7        2.30       22.05     36.62 o 
 -22   5   7      172.08      308.53     71.28 o 
 -21   5   7      581.41      639.25     57.36 o 
 -20   5   7        2.40       19.76     22.41 o 
 -19   5   7       34.19       53.98     22.86 o 
 -18   5   7        3.98        6.12     17.21 o 
 -17   5   7       21.85        1.37     15.43 o 
 -16   5   7      641.32      716.39     42.95 o 
 -15   5   7      329.54      338.35     26.64 o 
 -14   5   7      584.31      572.79     31.75 o 
 -13   5   7       81.76       67.89     11.70 o 
 -12   5   7       24.73       19.84      8.16 o 
 -11   5   7      906.60      995.81     21.16 o 
 -10   5   7      327.19      344.64     12.67 o 
  -9   5   7     4362.64     4499.83     50.90 o 
  -8   5   7       73.98       77.89      7.89 o 
  -7   5   7       20.36       16.92      4.24 o 
  -6   5   7       19.71       14.23      4.04 o 
  -5   5   7      229.21      243.36      9.55 o 
  -4   5   7      634.89      654.27     13.22 o 
  -3   5   7     1074.77     1113.81     14.95 o 
  -2   5   7     2213.67     2176.30     24.89 o 
  -1   5   7       94.53       75.52      5.02 o 
   0   5   7       50.91       50.87      4.44 o 
   1   5   7      451.01      494.49     10.93 o 
   2   5   7      674.56      711.81     15.90 o 
   3   5   7      526.15      484.41     10.97 o 
   4   5   7     3919.97     3973.85     41.41 o 
   5   5   7      562.32      544.72     17.49 o 
   6   5   7      319.57      351.13     11.02 o 
   7   5   7       30.10       27.64      5.83 o 
   8   5   7       50.94       45.98      7.44 o 
   9   5   7       62.37       57.06      8.67 o 
  10   5   7     3626.22     3557.94     55.66 o 
  11   5   7       50.40       25.27      7.72 o 
  12   5   7     2135.86     2028.89     47.32 o 
  13   5   7       61.12       28.91     13.15 o 
  14   5   7      862.75     1060.24    105.07 o 
  15   5   7       26.74       49.92     28.50 o 
  16   5   7     1525.99     1406.86    106.91 o 
  17   5   7       14.21       22.79     24.61 o 
  18   5   7      222.21      238.13     58.80 o 
  19   5   7        7.66        8.65     33.19 o 
  20   5   7       46.68       52.73     38.21 o 
 -22   6   7      108.62       35.91     36.73 o 
 -21   6   7        1.67       25.17     29.65 o 
 -20   6   7       34.13       21.44     32.41 o 
 -19   6   7       85.03       29.97     29.63 o 
 -18   6   7      276.72      322.57     39.19 o 
 -17   6   7      264.60      376.15     47.68 o 
 -16   6   7      143.52      200.43     30.79 o 
 -15   6   7       15.17        4.06     16.62 o 
 -14   6   7        9.15       16.50     11.26 o 
 -13   6   7        1.65       14.82     10.99 o 
 -12   6   7      634.75      634.55     24.61 o 
 -11   6   7     2889.62     2976.27     53.51 o 
 -10   6   7     2054.89     2161.90     37.49 o 
  -9   6   7     3108.61     3149.25     45.85 o 
  -8   6   7      844.26      826.56     23.12 o 
  -7   6   7      466.41      508.53     13.33 o 
  -6   6   7     2102.79     2118.66     25.68 o 
  -5   6   7     2627.67     2852.11     48.41 o 
  -4   6   7       41.25       42.73      4.28 o 
  -3   6   7       25.82       25.24      3.83 o 
  -2   6   7       40.84       45.84      4.74 o 
  -1   6   7       76.98       86.88      5.61 o 
   0   6   7     1189.33     1130.86     20.84 o 
   1   6   7      351.53      323.92      9.12 o 
   2   6   7     1087.42     1114.98     16.70 o 
   3   6   7        2.41       -2.01      3.12 o 
   4   6   7      101.68       96.26      7.00 o 
   5   6   7     3191.10     3195.21     38.63 o 
   6   6   7     6349.96     6540.89     95.77 o 
   7   6   7       51.91       41.74      8.22 o 
   8   6   7      149.21      152.48     18.12 o 
   9   6   7        0.80        6.62      6.83 o 
  10   6   7      532.97      453.96     32.67 o 
  11   6   7        1.05        3.21      7.18 o 
  12   6   7       88.31       93.29     16.49 o 
  13   6   7        0.46       18.46     14.00 o 
  14   6   7       73.65       93.53     25.69 o 
  15   6   7       90.41       36.44     29.80 o 
  16   6   7      128.09      154.29     46.55 o 
  17   6   7        0.74        1.23     22.63 o 
  18   6   7       27.93       29.84     33.84 o 
  19   6   7       26.72       -6.77     31.11 o 
  20   6   7      369.75      308.07     72.18 o 
 -21   7   7        0.13       -0.55     30.82 o 
 -20   7   7        1.40        0.32     32.85 o 
 -19   7   7        1.71        8.56     26.21 o 
 -18   7   7       99.64       97.67     41.14 o 
 -17   7   7       71.64       60.00     32.47 o 
 -16   7   7       49.87       31.88     28.24 o 
 -15   7   7      108.98      101.49     27.89 o 
 -14   7   7     1034.88     1094.92     47.65 o 
 -13   7   7      249.42      239.02     21.99 o 
 -12   7   7       87.73       88.37     13.30 o 
 -11   7   7     6997.08     7134.73    105.65 o 
 -10   7   7     1694.98     1802.45     39.59 o 
  -9   7   7      716.86      765.26     22.85 o 
  -8   7   7      867.86      866.10     23.34 o 
  -7   7   7      133.31      104.92     10.31 o 
  -6   7   7       21.17       19.22      6.20 o 
  -5   7   7      669.66      744.92     18.85 o 
  -4   7   7      103.62      110.43     11.68 o 
  -3   7   7       14.45        9.67      4.89 o 
  -2   7   7      951.49      940.65     17.96 o 
  -1   7   7      529.70      519.71     13.40 o 
   0   7   7       26.13       28.38      4.48 o 
   1   7   7      544.07      538.26     12.23 o 
   2   7   7     1182.09     1208.32     21.92 o 
   3   7   7      850.48      827.78     17.06 o 
   4   7   7        1.13        0.40      4.46 o 
   5   7   7      363.63      368.59     16.17 o 
   6   7   7      520.72      533.38     21.87 o 
   7   7   7      834.25      839.07     28.97 o 
   8   7   7       68.23       49.54      9.76 o 
   9   7   7      121.76      115.38     12.53 o 
  10   7   7     1490.19     1463.73     38.02 o 
  11   7   7      241.97      192.02     19.24 o 
  12   7   7       43.55       22.68     22.35 o 
  13   7   7       79.41      102.39     19.80 o 
  14   7   7       52.15       51.84     20.82 o 
  15   7   7        0.69       -0.59     18.64 o 
  16   7   7      626.39      700.44     87.42 o 
  17   7   7       30.50      -16.69     24.38 o 
  18   7   7      201.21      225.55     59.95 o 
  19   7   7      152.27      121.84     50.88 o 
 -20   8   7       70.72      107.41     44.83 o 
 -19   8   7     1303.12     1474.89    125.53 o 
 -18   8   7        9.36       -9.88     25.89 o 
 -17   8   7        0.37      -20.28     20.10 o 
 -16   8   7       20.39       19.44     27.98 o 
 -15   8   7        1.02        5.39     23.33 o 
 -14   8   7        4.30       11.48     12.80 o 
 -13   8   7      649.56      658.11     84.02 o 
 -12   8   7      101.24      125.13     20.87 o 
 -11   8   7      934.98      915.44     43.15 o 
 -10   8   7      471.13      476.49     27.21 o 
  -9   8   7        0.98       -1.74      7.09 o 
  -8   8   7      240.68      247.87     17.15 o 
  -7   8   7     1209.43     1171.31     26.51 o 
  -6   8   7      778.89      788.79     24.20 o 
  -5   8   7      745.93      747.52     22.45 o 
  -4   8   7      262.82      287.05     18.26 o 
  -3   8   7      157.20      183.87     11.24 o 
  -2   8   7     1827.03     1876.53     32.09 o 
  -1   8   7      242.78      231.19     13.64 o 
   0   8   7     1336.12     1362.39     31.77 o 
   1   8   7      305.54      299.21     13.86 o 
   2   8   7        6.75        3.59      4.45 o 
   3   8   7      146.13      176.52     11.55 o 
   4   8   7      259.83      264.09     15.54 o 
   5   8   7       84.07       75.51     11.90 o 
   6   8   7      794.01      770.70     33.26 o 
   7   8   7      767.01      755.84     26.56 o 
   8   8   7       80.31       77.03     12.96 o 
   9   8   7        1.51        0.85      7.53 o 
  10   8   7      139.82      129.42     16.66 o 
  11   8   7       16.80       17.47     12.42 o 
  12   8   7     1095.05     1214.04     94.51 o 
  13   8   7      196.60      202.84     43.67 o 
  14   8   7      188.32      167.91     32.84 o 
  15   8   7       33.31       47.96     22.92 o 
  16   8   7       65.89       63.06     27.95 o 
  17   8   7       81.16       59.07     38.44 o 
  18   8   7     1401.74     1712.57    133.20 o 
 -19   9   7       43.10       15.76     22.94 o 
 -18   9   7       83.11       18.79     35.03 o 
 -17   9   7       44.28       39.96     32.84 o 
 -16   9   7      128.45      138.54     45.67 o 
 -15   9   7      278.13      224.24     49.76 o 
 -14   9   7        2.46       -0.11     22.56 o 
 -13   9   7      152.72      187.45     26.32 o 
 -12   9   7       38.31       55.03     16.60 o 
 -11   9   7      914.29     1064.05     92.85 o 
 -10   9   7        3.38        8.16     13.63 o 
  -9   9   7      617.79      596.54     37.17 o 
  -8   9   7      194.71      163.20     19.36 o 
  -7   9   7      638.65      623.37     30.16 o 
  -6   9   7       37.56       37.87     10.05 o 
  -5   9   7      170.22      177.07     18.58 o 
  -4   9   7       37.65       45.56     10.66 o 
  -3   9   7     1097.37     1107.68     32.44 o 
  -2   9   7       17.67        8.59      7.61 o 
  -1   9   7      163.37      162.89     12.63 o 
   0   9   7       31.79       24.97      7.30 o 
   1   9   7       51.90       79.73      9.77 o 
   2   9   7      146.18      139.24     13.16 o 
   3   9   7     4393.78     4327.56     73.14 o 
   4   9   7        0.08        9.44      8.22 o 
   5   9   7      243.51      209.94     18.74 o 
   6   9   7      320.98      309.77     22.19 o 
   7   9   7     1125.21     1189.48     47.16 o 
   8   9   7      507.76      551.54     32.69 o 
   9   9   7       85.11      103.55     26.10 o 
  10   9   7      293.26      282.19     37.39 o 
  11   9   7      702.06      597.88     51.43 o 
  12   9   7        0.21      -11.93     16.17 o 
  13   9   7      878.52      868.62     62.23 o 
  14   9   7       66.50       51.30     23.80 o 
  15   9   7       38.61       40.10     27.45 o 
  16   9   7      419.50      585.50     57.90 o 
  17   9   7      388.48      360.87     50.21 o 
 -18  10   7       16.42        5.65     23.98 o 
 -17  10   7        7.05       38.42     25.15 o 
 -16  10   7       15.25      -13.88     18.18 o 
 -15  10   7      587.75      613.58     57.52 o 
 -14  10   7        0.07        0.38     27.80 o 
 -13  10   7       15.64       53.31     30.05 o 
 -12  10   7      739.02      704.66     51.20 o 
 -11  10   7      288.38      347.30     33.08 o 
 -10  10   7      157.92      151.71     26.63 o 
  -9  10   7        9.66       -0.76     21.14 o 
  -8  10   7      290.18      338.62     40.35 o 
  -7  10   7       77.20       79.41     23.48 o 
  -6  10   7       42.99       20.39     17.21 o 
  -5  10   7      978.78     1001.44     64.35 o 
  -4  10   7      144.76      124.16     18.29 o 
  -3  10   7      758.60      666.81     34.44 o 
  -2  10   7      186.79      169.16     18.25 o 
  -1  10   7      337.36      330.96     25.07 o 
   0  10   7       13.47       13.35      8.01 o 
   1  10   7       33.31       28.27      8.24 o 
   2  10   7      808.66      806.74     25.98 o 
   3  10   7     3983.36     4030.29     86.07 o 
   4  10   7       36.58       17.42     15.67 o 
   5  10   7       93.15      117.91     20.63 o 
   6  10   7        3.51       29.74     13.34 o 
   7  10   7       64.14       48.68     19.92 o 
   8  10   7       36.27       41.61     25.34 o 
   9  10   7      113.20      145.56     29.55 o 
  10  10   7       29.00        9.89     17.50 o 
  11  10   7      164.55      215.61     47.45 o 
  12  10   7        3.17      -16.01     28.44 o 
  13  10   7       26.62       57.61     25.47 o 
  14  10   7      107.40       45.60     68.05 o 
  15  10   7      206.78      263.92     65.56 o 
  16  10   7       56.33       98.50     59.08 o 
 -17  11   7      114.29       62.21     53.62 o 
 -16  11   7      112.85       38.78     36.28 o 
 -15  11   7      649.07      628.58     59.91 o 
 -14  11   7        5.33        3.19     19.92 o 
 -13  11   7      195.43      216.42     38.47 o 
 -12  11   7      480.52      512.49     79.60 o 
 -11  11   7      598.04      652.93     84.10 o 
 -10  11   7       60.98       72.44     27.22 o 
  -9  11   7     1521.94     1722.53     81.61 o 
  -8  11   7        8.21       23.41     19.69 o 
  -7  11   7     1353.37     1355.37     65.47 o 
  -6  11   7       52.35       60.52     18.16 o 
  -5  11   7     1103.29     1154.79     51.59 o 
  -4  11   7        0.52       16.87     15.22 o 
  -3  11   7       27.41       38.57     16.87 o 
  -2  11   7       10.93        5.25     13.59 o 
  -1  11   7      225.87      310.01     48.72 o 
   0  11   7       52.73       46.95     20.85 o 
   1  11   7      282.71      296.36     40.17 o 
   2  11   7      190.96      298.63     58.56 o 
   3  11   7      246.60      300.30     35.20 o 
   4  11   7       16.82        5.31     14.22 o 
   5  11   7      403.44      502.53     36.77 o 
   6  11   7        0.99       -1.34     12.61 o 
   7  11   7      579.73      632.54     51.70 o 
   8  11   7        1.74        5.94     31.77 o 
   9  11   7       76.77       46.74     23.21 o 
  10  11   7        3.25      -14.28     18.87 o 
  11  11   7      151.35      125.32     31.45 o 
  12  11   7        9.55       35.54     24.86 o 
  13  11   7      981.41     1106.71     74.20 o 
  14  11   7        8.70       26.80     27.22 o 
  15  11   7       19.12        4.70     24.36 o 
 -15  12   7       68.51      165.65     58.75 o 
 -14  12   7        0.14      -24.90     34.69 o 
 -13  12   7       20.93       16.98     33.21 o 
 -12  12   7       38.89       29.39     38.61 o 
 -11  12   7       33.09       48.99     25.92 o 
 -10  12   7      143.58       61.55     27.40 o 
  -9  12   7        0.87       -0.05     20.43 o 
  -8  12   7      151.48      167.46     33.87 o 
  -7  12   7      450.91      480.06     51.29 o 
  -6  12   7        0.96       -5.94     18.71 o 
  -5  12   7      115.79      155.86     84.97 o 
  -4  12   7       89.86       98.89     47.55 o 
  -3  12   7      232.16      207.00     34.97 o 
  -2  12   7       93.04       32.52     22.30 o 
  -1  12   7      232.53      154.22     43.76 o 
   0  12   7       46.81       37.36     21.20 o 
   1  12   7      470.68      436.75     43.73 o 
   2  12   7        0.06       22.84     33.05 o 
   3  12   7      713.47      593.75     78.82 o 
   4  12   7        0.46      -11.05     30.76 o 
   5  12   7      176.93      172.18     53.19 o 
   6  12   7      515.74      561.25     76.73 o 
   7  12   7       18.64        0.22     17.91 o 
   8  12   7       12.86       15.76     22.82 o 
   9  12   7      696.19      725.01     65.81 o 
  10  12   7      482.80      544.41     63.89 o 
  11  12   7       73.13       87.72     30.63 o 
  12  12   7        2.08        3.01     21.45 o 
  13  12   7       15.54       44.67     27.91 o 
  14  12   7       90.98      115.23     34.69 o 
 -14  13   7       65.58       -9.18     33.62 o 
 -13  13   7       22.43       30.29     37.85 o 
 -12  13   7      498.02      469.45     85.42 o 
 -11  13   7     1043.04      832.58    101.50 o 
 -10  13   7      153.16      147.57     35.75 o 
  -9  13   7       48.53       83.69     31.40 o 
  -8  13   7       55.59       47.55     26.39 o 
  -7  13   7       87.33       98.31     29.57 o 
  -6  13   7      296.04      355.14     51.46 o 
  -5  13   7      178.32      229.33     39.39 o 
  -4  13   7        4.45        9.93     20.82 o 
  -3  13   7        1.37       -3.87     19.30 o 
  -2  13   7       34.81        7.08     19.98 o 
  -1  13   7       23.76       13.31     21.82 o 
   0  13   7        8.23        4.41     20.64 o 
   1  13   7     1098.78     1305.93    105.09 o 
   2  13   7      153.22      185.09     51.03 o 
   3  13   7      794.05      887.12     95.54 o 
   4  13   7       76.16      121.50     48.24 o 
   5  13   7       35.04       40.57     36.85 o 
   6  13   7       23.14       49.08     37.12 o 
   7  13   7      879.21      732.17     92.23 o 
   8  13   7       81.98       74.29     42.77 o 
   9  13   7       54.75      102.54     50.45 o 
  10  13   7      314.95      375.45     79.31 o 
  11  13   7        4.39       -5.06     35.36 o 
  12  13   7        4.26      -23.18     38.60 o 
 -11  14   7       27.33        9.58     41.50 o 
 -10  14   7       32.45       49.69     42.09 o 
  -9  14   7      150.66      170.68     68.52 o 
  -8  14   7       17.62       17.99     27.12 o 
  -7  14   7      225.82      177.03     37.13 o 
  -6  14   7       19.35       11.02     24.36 o 
  -5  14   7      301.54      341.80     71.12 o 
  -4  14   7       23.93       20.43     30.72 o 
  -3  14   7      511.95      585.06     57.61 o 
  -2  14   7      160.52      167.26     36.68 o 
  -1  14   7      573.23      701.09     81.88 o 
   0  14   7        0.27        5.48     36.06 o 
   1  14   7       10.34       37.91     42.07 o 
   2  14   7      168.77      133.84     55.15 o 
   3  14   7      277.41      363.75     72.55 o 
   4  14   7      108.85       68.93     48.40 o 
   5  14   7      396.28      420.92     77.73 o 
   6  14   7        1.34        0.00     34.29 o 
   7  14   7       71.24       24.38     43.96 o 
   8  14   7      154.94      115.53     53.42 o 
   9  14   7     1126.84     1309.19    123.56 o 
  -8  15   7       41.41       43.74     28.61 o 
  -7  15   7      525.13      493.79     58.25 o 
  -6  15   7      179.13      125.15     37.05 o 
  -5  15   7      485.26      563.40     60.90 o 
  -4  15   7       12.27       12.79     38.41 o 
  -3  15   7        8.03       -7.04     25.61 o 
  -2  15   7      134.70      140.52     38.05 o 
  -1  15   7      103.24       73.87     44.35 o 
   0  15   7        2.01      -38.90     30.06 o 
   1  15   7       36.82      -31.28     39.22 o 
   2  15   7       11.10        9.98     41.00 o 
   3  15   7       59.82      135.63     57.80 o 
   4  15   7        4.81       -0.43     34.32 o 
   5  15   7       46.27       68.14     45.92 o 
   6  15   7        4.15       33.87     42.60 o 
 -23   0   8        0.12      -16.33     27.41 o 
 -22   0   8        0.04       -8.35     26.10 o 
 -21   0   8      492.37      584.82     82.02 o 
 -20   0   8       33.61       43.33     29.45 o 
 -19   0   8       18.60       36.76     20.19 o 
 -18   0   8        4.60       -6.74     17.48 o 
 -17   0   8       91.39       93.66     25.43 o 
 -16   0   8       92.83      146.44     28.65 o 
 -15   0   8     2206.32     2505.15    212.15 o 
 -14   0   8      691.56      605.73     41.17 o 
 -13   0   8      461.05      445.37     30.24 o 
 -12   0   8     1591.44     1641.60     38.49 o 
 -11   0   8        6.38        2.27      5.33 o 
 -10   0   8     2289.26     2473.75     48.18 o 
  -9   0   8      915.07      897.09     31.05 o 
  -8   0   8      523.64      536.76     20.36 o 
  -7   0   8      738.69      752.97     25.88 o 
  -6   0   8     3080.82     3203.36     49.90 o 
  -5   0   8       10.94       25.00      4.41 o 
  -4   0   8      264.77      232.30     10.20 o 
  -3   0   8     4712.97     4849.01     63.06 o 
  -2   0   8     3602.74     3889.75     49.44 o 
  -1   0   8     3235.59     3260.36     40.60 o 
   0   0   8      841.39      969.19     19.77 o 
   1   0   8     4313.71     4181.69     49.56 o 
   2   0   8     1546.99     1579.91     27.67 o 
   3   0   8      953.66     1169.41     21.69 o 
   4   0   8       14.37       15.30      3.72 o 
   5   0   8     3021.84     2781.89     55.49 o 
   6   0   8     1059.81     1174.78     22.64 o 
   7   0   8     4603.45     4606.91     59.96 o 
   8   0   8      566.96      587.48     11.93 o 
   9   0   8      237.80      217.18     22.29 o 
  10   0   8      636.27      631.41     42.26 o 
  11   0   8    10125.54     9979.85    175.42 o 
  12   0   8      151.41      147.12     24.86 o 
  13   0   8     1466.17     1408.58    110.00 o 
  14   0   8      129.18      121.38     36.93 o 
  15   0   8     1778.90     1832.22    113.47 o 
  16   0   8      198.80      184.93     43.35 o 
  17   0   8      144.09       79.50     34.35 o 
  18   0   8        5.51       -2.58     26.43 o 
  19   0   8     2052.81     1961.87    131.65 o 
  20   0   8       85.62       92.41     42.80 o 
  21   0   8      297.69      349.68     72.11 o 
 -23   1   8      621.23      783.92     93.03 o 
 -22   1   8      219.21      238.57     45.00 o 
 -21   1   8       93.72       45.11     18.32 o 
 -20   1   8        4.01       -3.37     12.31 o 
 -19   1   8      113.77      108.48     22.14 o 
 -18   1   8      125.78       97.24     24.08 o 
 -17   1   8      158.90      162.85     17.65 o 
 -16   1   8       55.41       46.17     11.22 o 
 -15   1   8      624.37      605.44     25.31 o 
 -14   1   8       66.42       48.36      7.98 o 
 -13   1   8     1550.51     1602.84     29.86 o 
 -12   1   8        0.16       -3.42      4.26 o 
 -11   1   8      244.86      248.73      9.86 o 
 -10   1   8      290.53      285.13     10.50 o 
  -9   1   8      181.42      217.10      8.54 o 
  -8   1   8      131.03      134.53      6.81 o 
  -7   1   8     2238.28     2119.04     28.00 o 
  -6   1   8      620.63      685.44     12.35 o 
  -5   1   8       25.83       20.19      4.89 o 
  -4   1   8      912.61      981.87     14.05 o 
  -3   1   8      419.72      444.61     14.64 o 
  -2   1   8      852.03      882.76     13.05 o 
  -1   1   8     2424.51     2297.93     24.69 o 
   0   1   8        2.05       -1.38      3.93 o 
   1   1   8     3429.95     3428.24     34.15 o 
   2   1   8       22.58       20.73      2.83 o 
   3   1   8      638.11      757.86     12.25 o 
   4   1   8     3118.72     3240.30     32.22 o 
   5   1   8     2908.52     2815.42     29.85 o 
   6   1   8      178.36      239.00      8.05 o 
   7   1   8      598.28      574.58     17.11 o 
   8   1   8      442.75      486.67     13.68 o 
   9   1   8      549.25      487.27     17.54 o 
  10   1   8     1647.41     1516.30     34.72 o 
  11   1   8     1050.33     1050.31     29.38 o 
  12   1   8      997.28     1001.96     29.61 o 
  13   1   8      120.37      118.84     19.73 o 
  14   1   8        9.80        3.61     12.39 o 
  15   1   8      344.75      319.46     40.97 o 
  16   1   8        0.66        0.69     15.66 o 
  17   1   8      607.67      634.67    111.12 o 
  18   1   8       65.76       75.89     25.73 o 
  19   1   8      519.52      633.80     89.54 o 
  20   1   8        2.71        2.04     21.78 o 
  21   1   8        1.94        6.21     23.92 o 
 -23   2   8        1.95        6.58     17.72 o 
 -22   2   8        0.17        0.93     16.68 o 
 -21   2   8      237.27      267.29     33.16 o 
 -20   2   8      296.85      332.00     34.48 o 
 -19   2   8       66.10       62.15     18.56 o 
 -18   2   8      277.73      266.56     24.17 o 
 -17   2   8       16.26        6.23      9.09 o 
 -16   2   8       77.29       74.90     12.72 o 
 -15   2   8     1506.39     1570.33     35.97 o 
 -14   2   8      228.00      254.95     16.90 o 
 -13   2   8     1136.61     1222.73     24.56 o 
 -12   2   8        2.26       -4.37      4.49 o 
 -11   2   8       74.96       74.75      6.08 o 
 -10   2   8      653.53      657.49     16.09 o 
  -9   2   8     3167.75     3170.67     33.62 o 
  -8   2   8       53.02       53.63      4.64 o 
  -7   2   8      260.12      245.97     11.65 o 
  -6   2   8     1664.20     1627.66     25.87 o 
  -5   2   8     5945.38     6079.67     59.57 o 
  -4   2   8    16137.39    16656.31    144.67 o 
  -3   2   8    18887.68    18950.29    148.65 o 
  -2   2   8        0.03        5.34      2.23 o 
  -1   2   8      107.38      120.17      6.63 o 
   0   2   8       14.46       10.76      2.87 o 
   1   2   8     1372.96     1339.43     18.12 o 
   2   2   8       82.62       78.72      4.53 o 
   3   2   8     4907.53     4866.18     61.58 o 
   4   2   8      396.79      367.65      8.72 o 
   5   2   8      232.40      223.88      7.47 o 
   6   2   8       87.04       92.83      7.15 o 
   7   2   8      357.28      351.91     15.26 o 
   8   2   8      837.27      820.46     18.66 o 
   9   2   8     1973.35     1949.36     31.55 o 
  10   2   8     2051.75     1997.20     38.87 o 
  11   2   8      708.32      653.50     26.06 o 
  12   2   8     1122.87     1068.65     32.47 o 
  13   2   8      357.37      351.36     31.24 o 
  14   2   8        1.67       14.13     14.13 o 
  15   2   8     1121.73     1274.79     65.51 o 
  16   2   8       55.35       29.91     21.33 o 
  17   2   8       63.67       49.56     22.14 o 
  18   2   8        7.56       10.91     18.88 o 
  19   2   8       73.48        1.57     19.01 o 
  20   2   8        4.78       23.85     22.70 o 
  21   2   8      576.71      465.88     55.91 o 
 -23   3   8       41.79       48.90     21.52 o 
 -22   3   8       15.70        1.64     17.63 o 
 -21   3   8        6.46        0.40     15.82 o 
 -20   3   8      934.97      929.16     75.76 o 
 -19   3   8      348.84      356.66     34.63 o 
 -18   3   8        3.41       -6.32     12.86 o 
 -17   3   8      398.96      372.35     29.40 o 
 -16   3   8      268.30      248.76     24.08 o 
 -15   3   8      141.77      145.22     16.98 o 
 -14   3   8     1333.47     1311.35     36.88 o 
 -13   3   8     1136.21     1161.95     31.59 o 
 -12   3   8       38.21       32.71      7.59 o 
 -11   3   8     1361.30     1322.14     27.47 o 
 -10   3   8       10.86        6.31      4.57 o 
  -9   3   8      685.25      686.18     14.18 o 
  -8   3   8     1113.62     1072.35     20.20 o 
  -7   3   8       31.89       13.66      4.08 o 
  -6   3   8     1767.23     1855.06     32.89 o 
  -5   3   8       74.09      104.20      6.53 o 
  -4   3   8       36.65       31.91      4.10 o 
  -3   3   8      613.81      658.78     13.52 o 
  -2   3   8     6436.78     6726.28     56.27 o 
  -1   3   8      697.28      806.68     12.75 o 
   0   3   8      749.27      803.55     12.56 o 
   1   3   8     1863.89     1691.35     20.99 o 
   2   3   8      496.76      558.43     10.40 o 
   3   3   8     1710.77     1720.67     21.06 o 
   4   3   8      252.91      246.56      7.85 o 
   5   3   8      316.24      296.43      8.01 o 
   6   3   8     1057.75     1085.80     18.68 o 
   7   3   8      320.02      295.81     12.62 o 
   8   3   8      269.58      256.46     12.02 o 
   9   3   8      337.94      343.05     14.20 o 
  10   3   8      287.03      297.52     16.76 o 
  11   3   8     2348.43     2300.72     45.85 o 
  12   3   8     1496.41     1455.33     45.78 o 
  13   3   8     1359.59     1476.23    112.35 o 
  14   3   8      494.17      470.49     45.50 o 
  15   3   8       17.19       19.63     15.72 o 
  16   3   8        0.65        1.89     14.88 o 
  17   3   8      276.52      286.99     39.43 o 
  18   3   8        2.09       13.51     20.27 o 
  19   3   8       57.44        7.31     21.32 o 
  20   3   8       80.00       49.92     35.58 o 
 -22   4   8       50.57       37.96     31.48 o 
 -21   4   8      103.24       80.33     27.68 o 
 -20   4   8       11.78       34.03     22.09 o 
 -19   4   8        0.36       -4.09     32.36 o 
 -18   4   8       33.72       81.85     25.22 o 
 -17   4   8      861.63      890.42     49.54 o 
 -16   4   8      212.79      176.90     27.19 o 
 -15   4   8      354.10      327.24     40.08 o 
 -14   4   8        0.32        3.86     10.15 o 
 -13   4   8      411.87      422.57     18.92 o 
 -12   4   8     1763.55     1780.02     36.17 o 
 -11   4   8       28.60       28.22      6.12 o 
 -10   4   8      315.89      328.37     12.16 o 
  -9   4   8       81.35       88.18      7.14 o 
  -8   4   8      388.29      375.46     15.07 o 
  -7   4   8     1034.60     1054.51     19.47 o 
  -6   4   8     1481.48     1486.94     24.34 o 
  -5   4   8      279.19      276.63      9.81 o 
  -4   4   8     2616.11     2563.91     31.78 o 
  -3   4   8     2276.10     2376.32     27.73 o 
  -2   4   8     3890.25     4120.64     37.90 o 
  -1   4   8        0.62        1.23      2.37 o 
   0   4   8     1334.88     1242.57     17.19 o 
   1   4   8     1185.89     1146.40     15.85 o 
   2   4   8      861.26      834.89     14.37 o 
   3   4   8     1025.71     1079.23     17.12 o 
   4   4   8        2.42       -0.65      2.70 o 
   5   4   8       98.55      110.23      8.74 o 
   6   4   8      784.28      740.88     23.71 o 
   7   4   8       68.02       64.68      7.33 o 
   8   4   8       13.88       10.68      5.00 o 
   9   4   8     1199.69     1260.63     26.31 o 
  10   4   8        2.70        6.40      5.98 o 
  11   4   8       28.38       14.49      6.53 o 
  12   4   8       38.79       72.34     10.60 o 
  13   4   8     1505.71     1403.62     64.70 o 
  14   4   8      172.80      106.72     33.92 o 
  15   4   8      264.63      275.04     40.78 o 
  16   4   8      136.99      183.24     48.68 o 
  17   4   8     1169.59     1333.62    107.95 o 
  18   4   8      189.51      175.50     48.90 o 
  19   4   8       17.36       20.20     31.80 o 
  20   4   8       14.38       28.61     35.18 o 
 -22   5   8       36.36       33.33     42.89 o 
 -21   5   8        1.15       32.40     24.13 o 
 -20   5   8       60.30       25.85     39.74 o 
 -19   5   8      182.87      178.82     32.46 o 
 -18   5   8      300.02      284.67     38.50 o 
 -17   5   8      127.77      121.22     27.69 o 
 -16   5   8     2622.19     2866.05    116.05 o 
 -15   5   8      274.79      309.53     26.39 o 
 -14   5   8       20.43        9.94      9.89 o 
 -13   5   8       57.70       48.19     11.71 o 
 -12   5   8       59.76       54.26     10.32 o 
 -11   5   8      410.43      399.55     19.01 o 
 -10   5   8      530.92      525.31     17.09 o 
  -9   5   8     1212.14     1158.02     22.51 o 
  -8   5   8      132.97      116.97      7.86 o 
  -7   5   8      554.74      523.21     14.30 o 
  -6   5   8      616.14      618.50     16.41 o 
  -5   5   8     1281.66     1302.24     25.00 o 
  -4   5   8     2212.13     2365.97     35.26 o 
  -3   5   8      363.54      369.07      8.48 o 
  -2   5   8       25.19       23.01      3.69 o 
  -1   5   8      910.32      987.45     16.28 o 
   0   5   8     1098.33     1021.26     16.87 o 
   1   5   8      718.48      676.33     13.59 o 
   2   5   8       12.59       26.50      4.19 o 
   3   5   8      195.50      202.14      8.04 o 
   4   5   8      457.96      447.54     12.47 o 
   5   5   8      115.22      124.44      7.83 o 
   6   5   8     1238.83     1199.50     26.99 o 
   7   5   8       13.81        9.88      5.52 o 
   8   5   8     1089.18     1142.06     27.74 o 
   9   5   8      131.07      107.61     13.26 o 
  10   5   8     1591.49     1514.08     34.52 o 
  11   5   8      284.62      221.75     15.67 o 
  12   5   8        5.38       11.59     12.46 o 
  13   5   8      236.12      184.12     54.27 o 
  14   5   8      982.66     1104.15     95.91 o 
  15   5   8       10.27        2.79     21.38 o 
  16   5   8        0.14       40.78     31.45 o 
  17   5   8      579.51      566.48     81.37 o 
  18   5   8       27.00       63.88     37.51 o 
  19   5   8       46.95       80.83     37.81 o 
  20   5   8       78.87       45.91     39.15 o 
 -21   6   8        0.08      -21.47     26.91 o 
 -20   6   8      293.63      392.79     75.36 o 
 -19   6   8       64.86        5.19     28.98 o 
 -18   6   8       50.63       67.59     24.07 o 
 -17   6   8        3.00       11.01     15.90 o 
 -16   6   8      973.43     1094.15     61.64 o 
 -15   6   8      202.85      142.85     24.34 o 
 -14   6   8       16.23        7.37     11.11 o 
 -13   6   8       47.43       39.21     17.29 o 
 -12   6   8       20.97       16.57      8.49 o 
 -11   6   8       72.64       68.18     11.25 o 
 -10   6   8        7.19       13.02      7.41 o 
  -9   6   8      485.71      469.42     18.37 o 
  -8   6   8     3081.32     3131.91     44.88 o 
  -7   6   8      339.49      307.06     14.00 o 
  -6   6   8     2298.27     2281.30     34.81 o 
  -5   6   8      179.28      187.09     10.62 o 
  -4   6   8      525.57      604.30     14.09 o 
  -3   6   8      393.64      418.26     13.19 o 
  -2   6   8      180.68      218.63      8.24 o 
  -1   6   8       67.81       93.14      6.15 o 
   0   6   8      989.88      983.25     17.07 o 
   1   6   8     1379.55     1330.91     20.78 o 
   2   6   8      359.86      371.23     10.86 o 
   3   6   8      555.75      575.88     13.37 o 
   4   6   8     3297.67     3405.45     43.62 o 
   5   6   8       66.86       78.90      8.56 o 
   6   6   8     1120.18     1051.58     27.30 o 
   7   6   8       21.60       35.98      9.62 o 
   8   6   8       50.54       41.55      8.76 o 
   9   6   8      340.91      314.14     24.10 o 
  10   6   8      103.70       84.85     11.49 o 
  11   6   8       10.70        3.71      8.06 o 
  12   6   8      156.32      175.88     35.00 o 
  13   6   8       20.28       51.90     19.80 o 
  14   6   8       18.57       37.57     19.94 o 
  15   6   8       51.03       35.94     29.61 o 
  16   6   8      331.80      248.40     56.79 o 
  17   6   8       89.65       31.25     32.16 o 
  18   6   8      566.48      576.81     86.01 o 
  19   6   8       97.37      131.59     50.30 o 
 -21   7   8       19.44       -8.91     30.90 o 
 -20   7   8      136.38      184.06     54.89 o 
 -19   7   8       60.84       31.85     34.30 o 
 -18   7   8       50.83       89.45     39.90 o 
 -17   7   8       36.73        7.49     25.23 o 
 -16   7   8      110.31       52.20     30.21 o 
 -15   7   8        6.38       -3.55     15.46 o 
 -14   7   8      180.25      172.04     48.34 o 
 -13   7   8       47.95       39.54     12.81 o 
 -12   7   8       71.36       56.65     12.28 o 
 -11   7   8     1166.24     1242.54     35.88 o 
 -10   7   8       55.30       58.52     10.76 o 
  -9   7   8       17.86        1.44      7.59 o 
  -8   7   8      239.04      254.06     13.90 o 
  -7   7   8      101.20      129.38     11.34 o 
  -6   7   8      161.30      181.72     12.92 o 
  -5   7   8       12.15       14.26      6.34 o 
  -4   7   8      933.85     1008.92     25.30 o 
  -3   7   8        0.01       -2.24      4.95 o 
  -2   7   8      968.66      998.95     22.12 o 
  -1   7   8       96.48       90.04      8.36 o 
   0   7   8       62.14       52.74      5.69 o 
   1   7   8      122.12      124.74      9.31 o 
   2   7   8     3986.42     4016.00     48.19 o 
   3   7   8      395.41      409.89     14.51 o 
   4   7   8     1115.44     1130.60     26.93 o 
   5   7   8      496.68      518.93     22.47 o 
   6   7   8       25.46       25.88      8.25 o 
   7   7   8      241.20      201.23     17.07 o 
   8   7   8      522.28      517.90     23.28 o 
   9   7   8       39.04       15.80      8.88 o 
  10   7   8       56.70       64.42     15.64 o 
  11   7   8        0.21        0.65     10.21 o 
  12   7   8        2.31        7.65     12.27 o 
  13   7   8      131.18      140.16     29.76 o 
  14   7   8      608.07      590.47     51.10 o 
  15   7   8       16.53       23.50     20.51 o 
  16   7   8      436.07      414.64     72.36 o 
  17   7   8      228.51      345.32     68.90 o 
  18   7   8       33.39       53.05     40.43 o 
 -20   8   8       66.88      110.43     47.76 o 
 -19   8   8        0.38        1.36     29.49 o 
 -18   8   8      341.58      438.55     73.62 o 
 -17   8   8        5.95       26.68     30.29 o 
 -16   8   8       40.96       15.23     29.03 o 
 -15   8   8      424.94      503.97     70.28 o 
 -14   8   8        4.73       32.47     21.50 o 
 -13   8   8       89.11       63.87     18.41 o 
 -12   8   8       15.00       25.91     13.49 o 
 -11   8   8     1033.79     1040.60     48.01 o 
 -10   8   8       25.07        5.70      8.69 o 
  -9   8   8      333.42      343.22     19.82 o 
  -8   8   8      133.78      130.34     13.15 o 
  -7   8   8       14.15       18.74      9.10 o 
  -6   8   8     2451.73     2367.09     45.59 o 
  -5   8   8       30.20       23.17      7.77 o 
  -4   8   8      441.95      500.71     20.50 o 
  -3   8   8       62.77       39.46      8.88 o 
  -2   8   8      165.65      157.64     13.47 o 
  -1   8   8       28.66       26.28      7.20 o 
   0   8   8      355.96      269.24     15.00 o 
   1   8   8      438.81      388.79     20.85 o 
   2   8   8      478.83      447.32     20.19 o 
   3   8   8      165.67      143.47     13.82 o 
   4   8   8     1556.64     1565.61     36.71 o 
   5   8   8      553.59      613.80     23.79 o 
   6   8   8     2628.02     2664.74     51.65 o 
   7   8   8       46.53       40.04      9.07 o 
   8   8   8      714.35      626.04     30.26 o 
   9   8   8       26.14        6.56      8.92 o 
  10   8   8      253.11      278.74     26.25 o 
  11   8   8      579.25      488.86     38.41 o 
  12   8   8      866.77      975.72     76.07 o 
  13   8   8       14.59       22.38     19.45 o 
  14   8   8      121.50      132.09     60.20 o 
  15   8   8       40.94       35.71     24.46 o 
  16   8   8       14.23        6.81     28.99 o 
  17   8   8      213.04      243.73     61.72 o 
  18   8   8       66.74       71.35     43.44 o 
 -19   9   8       50.20      123.01     52.56 o 
 -18   9   8      191.62      166.87     51.97 o 
 -17   9   8       47.09        8.94     29.14 o 
 -16   9   8      206.85      191.26     51.31 o 
 -15   9   8      130.89      106.54     41.06 o 
 -14   9   8      283.51      300.98     38.87 o 
 -13   9   8      168.13      206.09     32.01 o 
 -12   9   8        3.93      -11.02     11.44 o 
 -11   9   8      101.40       70.04     20.81 o 
 -10   9   8       43.11       50.76     15.29 o 
  -9   9   8       30.65       42.11     22.20 o 
  -8   9   8        3.09        2.61      9.61 o 
  -7   9   8      470.53      469.84     29.18 o 
  -6   9   8      232.41      175.61     19.23 o 
  -5   9   8       57.48       62.59     13.34 o 
  -4   9   8      253.24      196.57     22.70 o 
  -3   9   8      353.61      336.41     27.88 o 
  -2   9   8      297.60      342.78     20.78 o 
  -1   9   8      114.74      112.18     14.53 o 
   0   9   8       86.43       97.60     12.55 o 
   1   9   8      370.15      362.61     18.22 o 
   2   9   8       30.78       21.51      7.98 o 
   3   9   8      922.29      902.43     33.02 o 
   4   9   8     1031.32     1072.00     36.16 o 
   5   9   8      109.76      101.60     16.26 o 
   6   9   8       47.90       12.29     11.51 o 
   7   9   8       40.96       57.20     14.25 o 
   8   9   8        9.36        6.62     10.60 o 
   9   9   8       55.39       34.37     41.82 o 
  10   9   8        2.37      -15.99     20.58 o 
  11   9   8      157.12       66.03     25.33 o 
  12   9   8      337.99      342.90     43.65 o 
  13   9   8        6.95        1.62     20.12 o 
  14   9   8      204.16      189.45     36.91 o 
  15   9   8       85.48       92.18     40.98 o 
  16   9   8      304.24      412.36     52.15 o 
  17   9   8        9.37        0.65     29.43 o 
 -18  10   8       29.36      118.56     34.06 o 
 -17  10   8       16.22       29.67     33.42 o 
 -16  10   8      140.47      181.69     53.49 o 
 -15  10   8       14.80       -3.48     26.00 o 
 -14  10   8      315.59      320.46     59.16 o 
 -13  10   8       10.65       -2.77     15.57 o 
 -12  10   8      380.16      419.84     42.85 o 
 -11  10   8       11.57        9.98     16.40 o 
 -10  10   8        3.71       -3.85     11.18 o 
  -9  10   8       41.42       13.70     15.73 o 
  -8  10   8      953.89     1133.88     87.47 o 
  -7  10   8      234.03      184.11     32.17 o 
  -6  10   8        5.71      -10.23     13.21 o 
  -5  10   8        0.58       -1.56     18.75 o 
  -4  10   8      196.17      177.70     30.50 o 
  -3  10   8       23.64       34.25     14.59 o 
  -2  10   8       89.21       83.58     15.67 o 
  -1  10   8      271.91      262.70     20.06 o 
   0  10   8       59.67       50.34     11.45 o 
   1  10   8       19.01        7.06      9.82 o 
   2  10   8      142.67      130.67     20.60 o 
   3  10   8      620.94      563.47     35.98 o 
   4  10   8      280.78      254.65     23.34 o 
   5  10   8      190.21      166.18     24.83 o 
   6  10   8       16.55       23.69     14.32 o 
   7  10   8        9.29        9.57     12.67 o 
   8  10   8       96.24      102.52     26.62 o 
   9  10   8       14.74      -17.23     14.96 o 
  10  10   8      206.56      194.41     34.21 o 
  11  10   8       21.27       14.94     20.11 o 
  12  10   8      307.90      235.80     39.25 o 
  13  10   8       81.01       60.73     29.98 o 
  14  10   8      198.64      163.02     55.30 o 
  15  10   8        1.31      -23.10     21.24 o 
  16  10   8      299.19      325.65     85.24 o 
 -17  11   8        2.93      -10.81     22.08 o 
 -16  11   8      453.19      427.76     54.42 o 
 -15  11   8      151.06      177.44     38.36 o 
 -14  11   8       33.86       51.34     24.85 o 
 -13  11   8      149.32      112.37     50.93 o 
 -12  11   8      102.02       86.07     27.31 o 
 -11  11   8        1.26        5.77     19.48 o 
 -10  11   8       70.89       85.47     28.07 o 
  -9  11   8      688.23      713.83     58.33 o 
  -8  11   8      135.14       97.95     30.29 o 
  -7  11   8      248.15      295.84     40.20 o 
  -6  11   8      135.67      177.88     26.50 o 
  -5  11   8       22.75        6.42     13.64 o 
  -4  11   8      483.69      506.88     44.85 o 
  -3  11   8      147.99      123.73     22.64 o 
  -2  11   8      266.67      192.21     42.87 o 
  -1  11   8      176.66      140.43     31.54 o 
   0  11   8        4.14      -19.69     24.78 o 
   1  11   8        0.44       -6.95     25.44 o 
   2  11   8       27.65       40.39     18.37 o 
   3  11   8     1244.08     1059.42     58.86 o 
   4  11   8       92.06       52.85     34.01 o 
   5  11   8       20.88       29.93     18.02 o 
   6  11   8       14.81        8.06     17.12 o 
   7  11   8      103.86       85.85     26.34 o 
   8  11   8      156.52      226.59     36.32 o 
   9  11   8       42.05        1.54     18.41 o 
  10  11   8       55.50       54.12     23.91 o 
  11  11   8      206.83      302.07     44.95 o 
  12  11   8       11.43       23.70     22.96 o 
  13  11   8        5.53       22.95     25.54 o 
  14  11   8      181.18      169.69     38.71 o 
 -15  12   8      151.76       83.71     50.50 o 
 -14  12   8      105.90      -25.88     32.90 o 
 -13  12   8      246.56      267.09     66.88 o 
 -12  12   8      207.55      130.46     51.91 o 
 -11  12   8       37.02       56.55     29.08 o 
 -10  12   8      174.12      126.49     98.21 o 
  -9  12   8      277.30      285.25     42.89 o 
  -8  12   8       66.07       37.46     23.69 o 
  -7  12   8        1.78       37.52     23.81 o 
  -6  12   8       60.78       45.45     25.42 o 
  -5  12   8       64.04       72.54     28.69 o 
  -4  12   8       55.40      124.75     31.58 o 
  -3  12   8       15.30       -2.31     21.48 o 
  -2  12   8      131.59       99.94     34.99 o 
  -1  12   8        1.15        9.39     22.69 o 
   0  12   8       60.09       28.77     23.71 o 
   1  12   8        9.43       34.10     36.07 o 
   2  12   8      142.33      207.98     53.56 o 
   3  12   8      348.94      263.32     60.84 o 
   4  12   8      822.74     1060.78    101.39 o 
   5  12   8      209.76      319.57     64.41 o 
   6  12   8      288.01      269.93     59.06 o 
   7  12   8       42.88       25.16     20.42 o 
   8  12   8      102.77      121.29     30.67 o 
   9  12   8      179.50      147.26     33.39 o 
  10  12   8       55.94       84.24     29.90 o 
  11  12   8       79.80      109.23     32.02 o 
  12  12   8        4.06        3.13     23.23 o 
  13  12   8       84.43       90.90     31.62 o 
 -13  13   8        2.03       21.71     41.25 o 
 -12  13   8        1.42      -19.13     33.93 o 
 -11  13   8      383.62      494.55     87.11 o 
 -10  13   8     1160.76     1381.43     82.56 o 
  -9  13   8       10.88       27.53     24.75 o 
  -8  13   8      348.65      410.82     52.78 o 
  -7  13   8        8.88       19.51     22.53 o 
  -6  13   8       64.96       85.26     31.02 o 
  -5  13   8        7.30       -0.19     26.31 o 
  -4  13   8       23.26        9.21     34.40 o 
  -3  13   8        4.19       13.03     23.15 o 
  -2  13   8        9.77       33.42     25.18 o 
  -1  13   8        0.16      -13.49     18.98 o 
   0  13   8        2.43      -31.99     24.58 o 
   1  13   8      456.24      448.65     73.08 o 
   2  13   8       18.13      -27.77     33.19 o 
   3  13   8       12.44      -10.36     33.69 o 
   4  13   8        9.14       20.35     34.01 o 
   5  13   8      936.62     1035.90    105.70 o 
   6  13   8       32.52       55.62     42.61 o 
   7  13   8       65.53        7.27     32.71 o 
   8  13   8       54.02       89.70     43.82 o 
   9  13   8       28.45      108.13     53.95 o 
  10  13   8      394.80      488.95     83.31 o 
  11  13   8       46.45       56.66     43.53 o 
 -11  14   8       50.80      -16.62     36.12 o 
 -10  14   8        4.13        0.38     27.10 o 
  -9  14   8       90.09       19.55     27.83 o 
  -8  14   8        9.94       50.19     30.94 o 
  -7  14   8        1.33       16.93     25.87 o 
  -6  14   8      183.69      133.01     62.98 o 
  -5  14   8        0.28       -9.68     26.09 o 
  -4  14   8      162.34      181.42     38.51 o 
  -3  14   8      123.07      137.79     35.72 o 
  -2  14   8        0.52        8.01     24.20 o 
  -1  14   8       96.86      119.87     47.88 o 
   0  14   8        7.68        8.21     32.28 o 
   1  14   8      207.19      240.80     62.50 o 
   2  14   8      220.56       83.76     48.96 o 
   3  14   8       40.52       55.76     44.85 o 
   4  14   8      218.05      136.73     53.27 o 
   5  14   8       76.21       90.03     47.81 o 
   6  14   8       17.93       74.48     48.15 o 
   7  14   8      641.56      625.19     92.20 o 
   8  14   8       82.59       90.52     48.52 o 
  -7  15   8       32.64      -14.08     24.62 o 
  -6  15   8      256.33      298.29     48.39 o 
  -5  15   8        6.57      -20.83     23.85 o 
  -4  15   8      119.83       70.32     44.23 o 
  -3  15   8       42.84       52.32     31.68 o 
  -2  15   8      222.77      222.54     62.44 o 
  -1  15   8      483.44      443.67     80.30 o 
   0  15   8       26.24       15.43     41.55 o 
   1  15   8        0.00       -7.95     35.43 o 
   2  15   8      827.59      849.43    105.44 o 
   3  15   8      164.39      200.14     64.27 o 
   4  15   8      131.84       73.90     49.83 o 
   5  15   8       54.86       53.81     47.43 o 
 -23   1   9        0.19       -6.19     14.02 o 
 -22   1   9       17.51       38.53     18.65 o 
 -21   1   9      167.10      110.10     20.88 o 
 -20   1   9       58.82       46.09     15.46 o 
 -19   1   9       11.24       13.66     12.54 o 
 -18   1   9      325.93      325.53     23.78 o 
 -17   1   9       30.05       30.31     11.11 o 
 -16   1   9       93.92       74.98     12.36 o 
 -15   1   9      170.90      154.00     16.32 o 
 -14   1   9      225.89      236.91     15.47 o 
 -13   1   9      852.99      878.45     25.55 o 
 -12   1   9      522.94      534.58     18.80 o 
 -11   1   9       18.79       11.55      4.65 o 
 -10   1   9       83.75       77.86      7.09 o 
  -9   1   9      323.45      285.13     10.82 o 
  -8   1   9      275.39      289.88      9.97 o 
  -7   1   9     1380.59     1382.61     21.85 o 
  -6   1   9     2083.72     2154.33     37.73 o 
  -5   1   9     1107.51     1212.46     17.60 o 
  -4   1   9      430.51      482.32      9.61 o 
  -3   1   9     7560.07     7694.58     63.13 o 
  -2   1   9      998.74     1030.34     18.15 o 
  -1   1   9      843.04      882.78     14.38 o 
   0   1   9      203.59      219.70      7.60 o 
   1   1   9      282.19      315.84     11.10 o 
   2   1   9      251.96      229.09      9.47 o 
   3   1   9     1912.29     2010.33     25.63 o 
   4   1   9      185.59      198.39      7.41 o 
   5   1   9      138.90      147.27      6.52 o 
   6   1   9       59.51       60.56      4.48 o 
   7   1   9       11.46       14.83      4.24 o 
   8   1   9      186.57      185.97     12.51 o 
   9   1   9      437.46      414.71     20.46 o 
  10   1   9     3355.93     3427.95     91.08 o 
  11   1   9      265.72      272.84     18.62 o 
  12   1   9        3.46        2.23      6.10 o 
  13   1   9       48.44       56.69     18.36 o 
  14   1   9       11.95       17.33     13.69 o 
  15   1   9       40.55       29.09     28.14 o 
  16   1   9        0.06       11.31     15.67 o 
  17   1   9        5.18       -1.77     21.20 o 
  18   1   9      132.10      117.98     31.21 o 
  19   1   9      133.81       97.07     51.05 o 
  20   1   9       14.90        1.81     21.48 o 
 -23   2   9       37.73      -14.51     28.87 o 
 -22   2   9       17.72        5.09     19.25 o 
 -21   2   9        6.59       18.61     16.21 o 
 -20   2   9      477.41      450.68     40.26 o 
 -19   2   9        1.31       -8.35     13.67 o 
 -18   2   9       45.87       36.65     14.98 o 
 -17   2   9       81.73       76.98     13.48 o 
 -16   2   9      577.99      620.90     34.91 o 
 -15   2   9       24.34       21.94      9.66 o 
 -14   2   9      201.25      227.49     15.42 o 
 -13   2   9      291.82      295.81     16.61 o 
 -12   2   9      551.89      559.37     18.03 o 
 -11   2   9      875.75      896.42     21.91 o 
 -10   2   9      453.47      478.68     16.31 o 
  -9   2   9      194.51      209.68      9.53 o 
  -8   2   9      193.49      219.79     13.05 o 
  -7   2   9        0.50        9.87      4.06 o 
  -6   2   9     6102.61     6074.71     72.49 o 
  -5   2   9      472.04      561.11     14.95 o 
  -4   2   9     1771.02     1837.68     28.52 o 
  -3   2   9      742.74      719.44     12.89 o 
  -2   2   9        1.57        4.49      2.60 o 
  -1   2   9     1581.16     1662.94     23.12 o 
   0   2   9     2200.65     2265.93     26.47 o 
   1   2   9        8.78        7.27      2.70 o 
   2   2   9      165.87      204.31      7.92 o 
   3   2   9      891.19      874.51     14.44 o 
   4   2   9        0.33       -3.76      2.47 o 
   5   2   9      111.68      133.04      5.93 o 
   6   2   9     1927.40     1966.69     31.05 o 
   7   2   9      141.36      135.36      9.83 o 
   8   2   9      495.88      514.94     17.30 o 
   9   2   9     1318.01     1259.87     38.67 o 
  10   2   9     1417.59     1339.47     35.60 o 
  11   2   9        0.86        3.47      6.32 o 
  12   2   9      378.61      414.53     26.99 o 
  13   2   9        2.55       14.55     13.49 o 
  14   2   9      233.25      294.84     36.49 o 
  15   2   9      316.24      342.11     40.23 o 
  16   2   9       87.49      166.52     31.51 o 
  17   2   9        3.81       18.11     19.17 o 
  18   2   9      410.95      443.16     50.26 o 
  19   2   9        1.64       -9.57     19.37 o 
  20   2   9        4.60       -2.09     22.10 o 
 -22   3   9        1.57       -2.36     40.27 o 
 -21   3   9      191.90      159.50     34.98 o 
 -20   3   9      428.75      471.94     69.18 o 
 -19   3   9        0.57        9.76     19.16 o 
 -18   3   9       62.02       44.64     21.57 o 
 -17   3   9      636.43      590.65     41.76 o 
 -16   3   9      171.73      180.97     25.33 o 
 -15   3   9        2.48        4.97      8.26 o 
 -14   3   9      450.92      489.47     26.82 o 
 -13   3   9       93.09      116.23     11.55 o 
 -12   3   9      411.74      415.40     17.55 o 
 -11   3   9      118.36      135.78      9.95 o 
 -10   3   9      732.95      714.31     18.94 o 
  -9   3   9       14.95       12.01      5.07 o 
  -8   3   9        4.86       -6.04      4.87 o 
  -7   3   9      323.15      334.92     17.90 o 
  -6   3   9      177.70      195.09      9.93 o 
  -5   3   9     2042.56     1912.10     34.00 o 
  -4   3   9      612.66      669.54     15.63 o 
  -3   3   9       58.34       56.46      5.32 o 
  -2   3   9      188.40      188.89      6.97 o 
  -1   3   9      117.09      104.68      5.88 o 
   0   3   9       72.30       88.73      5.54 o 
   1   3   9      543.46      512.27     11.15 o 
   2   3   9     4629.98     4779.16     46.91 o 
   3   3   9      645.07      605.04     11.61 o 
   4   3   9      469.18      507.00     11.23 o 
   5   3   9      341.20      330.50      9.50 o 
   6   3   9       37.08       20.89      4.38 o 
   7   3   9      282.53      267.05     12.62 o 
   8   3   9     1977.04     1883.04     34.22 o 
   9   3   9      289.39      302.28     16.80 o 
  10   3   9       52.33       80.80      9.90 o 
  11   3   9        4.17       -3.01      5.99 o 
  12   3   9       78.21       68.91     16.20 o 
  13   3   9      559.71      508.67     46.81 o 
  14   3   9      396.33      361.88     60.03 o 
  15   3   9        8.79        0.68     19.97 o 
  16   3   9       44.35       59.46     24.38 o 
  17   3   9      187.00      126.42     61.92 o 
  18   3   9      269.46      332.87     45.55 o 
  19   3   9        9.64       50.74     38.28 o 
  20   3   9      120.23      126.75     48.32 o 
 -22   4   9        3.79       39.31     25.94 o 
 -21   4   9      430.24      446.59     50.90 o 
 -20   4   9      556.80      613.80     55.83 o 
 -19   4   9        2.25       -5.67     25.54 o 
 -18   4   9      481.46      529.62     83.44 o 
 -17   4   9      821.38      941.66    164.92 o 
 -16   4   9        8.04       -0.61     11.91 o 
 -15   4   9      837.56      808.88     45.20 o 
 -14   4   9     1558.57     1514.36    105.28 o 
 -13   4   9      256.17      232.79     22.89 o 
 -12   4   9      851.39      871.54     29.12 o 
 -11   4   9       86.13       78.21      8.42 o 
 -10   4   9      212.44      186.74     13.59 o 
  -9   4   9       61.12       66.16      7.03 o 
  -8   4   9     1323.13     1270.65     28.64 o 
  -7   4   9       34.59       19.28      5.96 o 
  -6   4   9      161.48      134.60      8.45 o 
  -5   4   9     3172.09     3474.54     40.60 o 
  -4   4   9      162.44      180.53      8.70 o 
  -3   4   9      195.92      164.60      8.59 o 
  -2   4   9     7488.51     7418.68     61.70 o 
  -1   4   9        9.92       14.62      4.15 o 
   0   4   9     1344.76     1316.78     17.74 o 
   1   4   9       20.28       15.57      3.25 o 
   2   4   9       35.94       32.62      4.75 o 
   3   4   9      149.33      145.61      8.28 o 
   4   4   9     2539.33     2501.30     31.20 o 
   5   4   9       14.99       10.91      3.75 o 
   6   4   9       14.82        9.77      4.62 o 
   7   4   9       50.51       33.93      7.60 o 
   8   4   9        0.81       -0.85      5.59 o 
   9   4   9        4.11       -0.23      5.54 o 
  10   4   9        9.03       -1.65      5.81 o 
  11   4   9     1893.03     1834.49     41.96 o 
  12   4   9        2.27        4.02     13.25 o 
  13   4   9        9.37       -0.82     12.67 o 
  14   4   9        4.40       10.56     14.73 o 
  15   4   9       68.39       62.08     21.56 o 
  16   4   9      444.90      406.60     68.75 o 
  17   4   9        0.10       16.31     27.60 o 
  18   4   9        0.17        4.60     27.70 o 
  19   4   9        0.34       18.24     33.44 o 
 -22   5   9      150.94      132.31     34.07 o 
 -21   5   9       95.43       42.43     87.60 o 
 -20   5   9      409.31      489.51     50.95 o 
 -19   5   9       25.47       14.45     19.35 o 
 -18   5   9       23.12       63.64     23.74 o 
 -17   5   9       66.94       42.04     20.38 o 
 -16   5   9        4.55       -4.77     15.97 o 
 -15   5   9       24.10        9.36     14.21 o 
 -14   5   9        1.80       -5.06      9.57 o 
 -13   5   9      768.39      769.05     38.71 o 
 -12   5   9        1.73        9.15      7.75 o 
 -11   5   9     1350.56     1416.58     37.68 o 
 -10   5   9        1.30        4.25      5.14 o 
  -9   5   9       81.67       67.94      7.73 o 
  -8   5   9      316.41      302.06     13.79 o 
  -7   5   9      358.98      349.09     14.18 o 
  -6   5   9      672.05      672.99     17.12 o 
  -5   5   9      274.97      307.80     12.08 o 
  -4   5   9      629.66      580.41     14.78 o 
  -3   5   9       74.04       68.31      5.20 o 
  -2   5   9      134.45      151.43      6.35 o 
  -1   5   9      463.71      473.60     11.08 o 
   0   5   9       71.05       55.85      5.21 o 
   1   5   9       31.40       36.99      5.45 o 
   2   5   9       91.16      117.31      8.08 o 
   3   5   9      333.86      358.17     11.28 o 
   4   5   9     2008.24     2066.32     33.14 o 
   5   5   9      293.20      282.51     14.44 o 
   6   5   9       94.17       89.80      9.27 o 
   7   5   9      472.87      452.53     18.14 o 
   8   5   9     2572.59     2632.52     43.59 o 
   9   5   9       13.37       22.52      6.66 o 
  10   5   9       68.29       57.91     10.99 o 
  11   5   9      149.52      129.90     15.21 o 
  12   5   9       30.16        5.91     13.69 o 
  13   5   9      217.44      169.11     43.13 o 
  14   5   9      375.09      386.75     63.04 o 
  15   5   9       31.50       48.82     28.16 o 
  16   5   9       15.49       10.34     25.06 o 
  17   5   9       26.20        3.32     21.08 o 
  18   5   9      137.86      238.36     60.69 o 
  19   5   9      312.85      341.76     69.61 o 
 -21   6   9      193.92       56.38     39.84 o 
 -20   6   9       76.11       33.35     36.36 o 
 -19   6   9        4.60        9.84     20.50 o 
 -18   6   9       64.77       23.32     46.29 o 
 -17   6   9      119.88      141.26     29.01 o 
 -16   6   9       21.88       17.98     19.23 o 
 -15   6   9      251.42      329.59     72.26 o 
 -14   6   9      353.94      327.69     27.50 o 
 -13   6   9      113.02      116.36     18.41 o 
 -12   6   9      339.23      311.82     20.29 o 
 -11   6   9     1264.89     1308.50     34.05 o 
 -10   6   9      103.70       95.63     14.00 o 
  -9   6   9      242.08      218.25     15.42 o 
  -8   6   9     1550.24     1590.90     33.49 o 
  -7   6   9      166.84      201.13     13.27 o 
  -6   6   9      443.26      486.39     21.46 o 
  -5   6   9      744.66      709.39     19.77 o 
  -4   6   9        5.85        6.06      4.99 o 
  -3   6   9       45.09       24.43      5.59 o 
  -2   6   9     1428.85     1476.62     24.09 o 
  -1   6   9      900.27      917.72     18.49 o 
   0   6   9      527.14      508.13     12.89 o 
   1   6   9        4.60        3.11      3.64 o 
   2   6   9        6.48       11.00      4.15 o 
   3   6   9      316.86      344.92     13.76 o 
   4   6   9      601.86      583.01     19.10 o 
   5   6   9     1346.93     1377.13     30.13 o 
   6   6   9      198.81      213.22     17.83 o 
   7   6   9       11.10        1.37      7.04 o 
   8   6   9      118.98       99.82     11.89 o 
   9   6   9      183.52      161.62     21.70 o 
  10   6   9      700.83      728.37     47.78 o 
  11   6   9      137.23      178.88     24.41 o 
  12   6   9       72.44       84.54     23.50 o 
  13   6   9        2.13        7.23     16.49 o 
  14   6   9      191.16       72.01     34.80 o 
  15   6   9       33.24       39.21     28.79 o 
  16   6   9      547.50      531.29     79.51 o 
  17   6   9        3.82        5.67     27.05 o 
  18   6   9      126.45      191.47     56.18 o 
 -20   7   9        3.27        3.00     29.71 o 
 -19   7   9        0.24       29.80     34.27 o 
 -18   7   9      251.89      232.20     57.06 o 
 -17   7   9      176.30      144.31     44.48 o 
 -16   7   9      240.12      291.56     58.09 o 
 -15   7   9      150.31      244.22     40.76 o 
 -14   7   9       29.74       40.75     18.80 o 
 -13   7   9        1.10       13.43     10.53 o 
 -12   7   9       10.56        3.83      8.85 o 
 -11   7   9      391.08      360.37     27.13 o 
 -10   7   9       29.81       27.79      9.18 o 
  -9   7   9     1115.12     1139.31     32.58 o 
  -8   7   9       78.90       76.49     12.61 o 
  -7   7   9       81.09       84.16     11.24 o 
  -6   7   9      117.84      125.90     12.77 o 
  -5   7   9      570.49      596.75     21.46 o 
  -4   7   9      674.57      719.84     28.16 o 
  -3   7   9       12.51       12.42      6.78 o 
  -2   7   9       85.82       89.24      9.96 o 
  -1   7   9      551.23      550.89     17.44 o 
   0   7   9     1026.04     1056.21     21.89 o 
   1   7   9      816.91      811.16     18.39 o 
   2   7   9     5807.13     5890.94     68.33 o 
   3   7   9     1859.90     1856.67     36.73 o 
   4   7   9     1103.23     1110.40     30.24 o 
   5   7   9       87.88       62.41     10.14 o 
   6   7   9        3.19        5.35      6.95 o 
   7   7   9      349.11      330.11     29.68 o 
   8   7   9       18.40       20.25      9.03 o 
   9   7   9      228.62      182.05     17.36 o 
  10   7   9       79.79       83.01     15.42 o 
  11   7   9       25.99       37.37     20.08 o 
  12   7   9       21.87       23.24     24.17 o 
  13   7   9       15.19       -5.14     17.06 o 
  14   7   9       97.14      158.92     32.36 o 
  15   7   9       25.48       21.12     30.05 o 
  16   7   9        0.01        9.51     31.73 o 
  17   7   9        2.20       27.85     32.42 o 
  18   7   9       79.28       91.83     46.16 o 
 -19   8   9      255.26      293.88     66.25 o 
 -18   8   9      149.17      156.21     50.04 o 
 -17   8   9       45.34       46.70     32.24 o 
 -16   8   9      120.27      135.63     44.07 o 
 -15   8   9        0.07       18.94     26.78 o 
 -14   8   9      184.82      188.80     33.57 o 
 -13   8   9      629.39      554.26     47.69 o 
 -12   8   9       25.16       15.31     11.36 o 
 -11   8   9      155.01      182.13     19.17 o 
 -10   8   9        0.04       -3.89      8.52 o 
  -9   8   9       14.52       13.40      8.33 o 
  -8   8   9     3588.79     3563.00     70.99 o 
  -7   8   9       34.42       47.83     11.14 o 
  -6   8   9      392.14      350.66     23.14 o 
  -5   8   9      235.41      269.05     16.96 o 
  -4   8   9        3.47       -8.14      7.07 o 
  -3   8   9      588.25      582.54     23.18 o 
  -2   8   9       53.71       27.82      9.17 o 
  -1   8   9       40.65       27.57      9.76 o 
   0   8   9      147.31      112.57     12.21 o 
   1   8   9     1527.87     1541.03     33.26 o 
   2   8   9      966.48     1021.29     31.41 o 
   3   8   9      492.08      450.91     30.50 o 
   4   8   9      104.23      104.14     13.20 o 
   5   8   9      187.14      198.91     17.53 o 
   6   8   9       13.21       12.03      8.96 o 
   7   8   9      838.16      823.01     34.29 o 
   8   8   9       16.31       29.77     11.30 o 
   9   8   9      527.57      529.09     59.56 o 
  10   8   9      299.39      295.59     31.43 o 
  11   8   9       62.57       83.94     25.43 o 
  12   8   9      323.74      278.92     39.58 o 
  13   8   9       10.40        1.78     19.98 o 
  14   8   9      236.35      229.91     38.24 o 
  15   8   9       86.50      123.22     32.74 o 
  16   8   9       15.67        4.48     28.16 o 
  17   8   9      295.36      346.00     73.88 o 
 -19   9   9      625.31      398.17     77.86 o 
 -18   9   9      248.35      181.40     57.56 o 
 -17   9   9      250.75      182.71     53.12 o 
 -16   9   9      272.45      298.90     61.80 o 
 -15   9   9       13.02      -12.25     20.56 o 
 -14   9   9       99.16       84.22     30.69 o 
 -13   9   9      325.20      334.93     32.46 o 
 -12   9   9      278.44      309.10     31.15 o 
 -11   9   9      154.25      162.80     22.95 o 
 -10   9   9       15.29       10.38     11.34 o 
  -9   9   9        0.72      -19.90     12.99 o 
  -8   9   9      163.09      178.06     28.95 o 
  -7   9   9     1098.10     1192.92     49.18 o 
  -6   9   9       60.16       64.73     14.21 o 
  -5   9   9      246.15      245.70     22.66 o 
  -4   9   9       45.82       30.94     12.46 o 
  -3   9   9      277.65      342.71     20.85 o 
  -2   9   9      114.05      136.95     14.67 o 
  -1   9   9      223.79      220.23     17.75 o 
   0   9   9       85.24       76.63     13.07 o 
   1   9   9       58.06       48.21     12.51 o 
   2   9   9      192.12      203.07     21.44 o 
   3   9   9       27.77       17.24     12.04 o 
   4   9   9      438.65      396.60     37.36 o 
   5   9   9      338.81      368.76     27.13 o 
   6   9   9      128.29      116.85     26.82 o 
   7   9   9       68.02       73.66     15.34 o 
   8   9   9       41.59       26.96     12.37 o 
   9   9   9      126.33      108.90     21.43 o 
  10   9   9       34.88       -0.53     18.40 o 
  11   9   9      551.52      450.03     47.14 o 
  12   9   9        0.04       12.84     20.67 o 
  13   9   9       22.28       14.04     21.71 o 
  14   9   9       38.94       38.29     23.01 o 
  15   9   9      115.41      129.30     34.62 o 
  16   9   9      122.71      143.05     52.27 o 
 -17  10   9       12.23       16.60     33.11 o 
 -16  10   9      285.15      346.19     66.90 o 
 -15  10   9       80.57       60.49     34.95 o 
 -14  10   9       29.08       32.13     18.92 o 
 -13  10   9      342.27      391.28     42.78 o 
 -12  10   9       18.10       24.05     15.77 o 
 -11  10   9      234.93      292.44     30.49 o 
 -10  10   9        3.76       14.04     16.69 o 
  -9  10   9       20.95       76.75     31.24 o 
  -8  10   9      180.04      159.25     43.14 o 
  -7  10   9      586.21      507.21     66.74 o 
  -6  10   9      756.55      695.80     54.38 o 
  -5  10   9      268.41      270.91     63.97 o 
  -4  10   9      150.92       96.34     27.06 o 
  -3  10   9       17.02        8.79     17.38 o 
  -2  10   9     1061.76      992.85     45.60 o 
  -1  10   9      609.05      608.00     28.71 o 
   0  10   9        4.55        2.91      8.71 o 
   1  10   9     1388.95     1582.54     58.28 o 
   2  10   9        2.97       17.56     13.37 o 
   3  10   9     1346.87     1391.65     55.68 o 
   4  10   9      769.43      791.23     44.24 o 
   5  10   9        2.37        6.81     12.42 o 
   6  10   9      836.78      699.68     52.41 o 
   7  10   9      131.97      100.40     26.53 o 
   8  10   9      261.40      279.41     39.37 o 
   9  10   9       80.33       65.82     42.65 o 
  10  10   9      198.50      268.54     39.56 o 
  11  10   9       39.95       53.63     23.85 o 
  12  10   9        2.61       13.93     26.45 o 
  13  10   9      528.93      558.23     88.94 o 
  14  10   9       14.65       15.24     23.25 o 
  15  10   9      912.98      987.29     76.06 o 
 -16  11   9       59.58       19.65     18.74 o 
 -15  11   9       85.45      120.83     45.75 o 
 -13  11   9      482.66      630.37     78.24 o 
 -12  11   9       72.54       40.53     34.39 o 
 -11  11   9       22.31       35.29     31.35 o 
 -10  11   9       11.18       23.95     26.78 o 
  -9  11   9      410.77      360.18     65.11 o 
  -8  11   9       12.95       68.54     37.16 o 
  -7  11   9     1726.61     1708.24    117.51 o 
  -6  11   9       69.88       54.09     25.10 o 
  -5  11   9     1354.42     1168.75     65.42 o 
  -4  11   9       33.71       15.99     15.09 o 
  -3  11   9       20.25       31.52     16.33 o 
  -2  11   9        2.03       -4.66     13.84 o 
  -1  11   9      547.56      642.36     41.59 o 
   0  11   9       60.83       43.53     21.27 o 
   1  11   9      149.02      124.63     42.47 o 
   2  11   9        0.53        5.80     14.85 o 
   3  11   9      575.13      521.11     45.66 o 
   4  11   9      378.73      452.34    162.87 o 
   5  11   9     1760.71     2091.09     88.01 o 
   6  11   9        0.26       12.72     19.35 o 
   7  11   9       32.06       15.46     22.15 o 
   8  11   9      175.33      128.18     30.74 o 
   9  11   9       35.81       49.29     25.26 o 
  10  11   9      489.10      570.47     75.23 o 
  11  11   9      286.03      352.27     46.57 o 
  12  11   9        0.03      -15.04     21.10 o 
  13  11   9       17.84       15.17     22.53 o 
  14  11   9       18.18       20.85     26.04 o 
 -14  12   9        1.18       35.03     39.21 o 
 -13  12   9        8.43        0.88     36.56 o 
 -12  12   9       13.84       38.13     25.70 o 
 -11  12   9       61.40      110.37     32.33 o 
 -10  12   9        0.36       14.17     34.14 o 
  -9  12   9       44.91       48.26     26.42 o 
  -8  12   9       24.87       33.86     22.53 o 
  -7  12   9       93.03      101.68     29.76 o 
  -6  12   9      210.86      242.35     62.65 o 
  -5  12   9     1013.91      965.27     66.09 o 
  -4  12   9       41.93       24.13     24.04 o 
  -3  12   9      344.26      361.45     70.94 o 
  -2  12   9       12.03       -0.17     22.36 o 
  -1  12   9       55.10       33.97     26.82 o 
   0  12   9      548.70      377.81     69.11 o 
   1  12   9     1527.75     1583.36    117.98 o 
   2  12   9      644.62      666.77     85.13 o 
   3  12   9     1015.21      874.89     93.37 o 
   4  12   9      100.90      139.63     47.04 o 
   5  12   9        2.27       -2.58     28.62 o 
   6  12   9       43.29       36.04     22.15 o 
   7  12   9      747.04      865.36     63.44 o 
   8  12   9      468.48      480.93     53.72 o 
   9  12   9       27.03       18.34     23.03 o 
  10  12   9        1.58        5.76     22.35 o 
  11  12   9       24.10       27.81     29.02 o 
  12  12   9        7.31        0.32     23.37 o 
 -12  13   9      175.58      181.16     57.28 o 
 -11  13   9      181.33      211.62     63.32 o 
 -10  13   9        0.98       -4.06     31.61 o 
  -9  13   9     1808.55     1922.47     95.75 o 
  -8  13   9       16.96       38.25     25.89 o 
  -7  13   9      562.15      652.90    139.91 o 
  -6  13   9        3.00      -19.02     23.77 o 
  -5  13   9        1.20        0.18     22.75 o 
  -4  13   9       72.62       57.48     28.10 o 
  -3  13   9      137.29      149.99     33.36 o 
  -2  13   9       67.18       50.61     38.15 o 
  -1  13   9      376.11      374.94     71.03 o 
   0  13   9       20.22      -36.24     25.31 o 
   1  13   9      100.97      125.91     49.37 o 
   2  13   9     1267.75     1144.51    110.77 o 
   3  13   9       39.01       -4.82     31.96 o 
   4  13   9       72.42       91.23     47.95 o 
   5  13   9        7.87       10.59     39.91 o 
   6  13   9       80.19       60.09     44.06 o 
   7  13   9       28.32       19.67     40.27 o 
   8  13   9       43.92       17.29     42.32 o 
   9  13   9       16.66       24.33     42.07 o 
  10  13   9        0.49       83.06     46.24 o 
 -10  14   9       35.77       66.81     31.66 o 
  -9  14   9      353.65      425.76     92.55 o 
  -8  14   9        8.20       10.80     25.87 o 
  -7  14   9       22.71       64.56     33.25 o 
  -6  14   9       16.61      -15.02     24.08 o 
  -5  14   9      189.13      154.45     45.82 o 
  -4  14   9       15.56       22.01     24.79 o 
  -3  14   9        2.16       12.16     56.29 o 
  -2  14   9        0.12       -2.26     32.82 o 
  -1  14   9      293.61      290.20     65.19 o 
   0  14   9      154.22      207.32     58.12 o 
   1  14   9      198.63      140.05     53.12 o 
   2  14   9        0.46       43.58     42.22 o 
   3  14   9       29.98       32.61     40.59 o 
   4  14   9       25.35        5.55     42.20 o 
   5  14   9        6.21      -21.60     32.83 o 
   6  14   9      436.89      537.16     89.11 o 
   7  14   9      155.08      159.82     60.98 o 
  -6  15   9      233.80      259.69     46.76 o 
  -5  15   9       49.32       12.86     67.92 o 
  -4  15   9       52.69       63.18     31.13 o 
  -3  15   9      496.08      533.76     89.58 o 
  -2  15   9      247.49      157.30     58.00 o 
  -1  15   9      183.67      108.80     51.16 o 
   0  15   9       58.66       33.85     43.00 o 
   1  15   9        8.52       27.88     43.16 o 
   2  15   9       77.34       49.71     43.32 o 
   3  15   9      101.10       64.61     42.30 o 
 -22   0  10       14.71       18.58     22.08 o 
 -21   0  10        2.30       -2.46     18.15 o 
 -20   0  10      128.30      171.33     34.57 o 
 -19   0  10       52.21       66.38     22.72 o 
 -18   0  10        4.25       10.24     16.63 o 
 -17   0  10      564.61      646.90     43.23 o 
 -16   0  10      160.03      179.61     25.63 o 
 -15   0  10       10.68       15.35     13.15 o 
 -14   0  10     1272.67     1290.38     53.75 o 
 -13   0  10     1965.83     2004.97     66.80 o 
 -12   0  10      250.86      207.34     24.86 o 
 -11   0  10     8901.66     9452.32    162.42 o 
 -10   0  10       81.23       44.55     13.48 o 
  -9   0  10       88.52       66.87     16.42 o 
  -8   0  10     1194.65     1218.68     43.84 o 
  -7   0  10     1777.52     1970.79     40.38 o 
  -6   0  10      443.28      493.10     18.17 o 
  -5   0  10     1919.49     1839.17     37.99 o 
  -4   0  10        0.47        7.42      4.88 o 
  -3   0  10      275.10      291.82     12.18 o 
  -2   0  10     2148.59     2199.07     34.31 o 
  -1   0  10      369.66      373.44     13.13 o 
   0   0  10      296.74      282.27     11.96 o 
   1   0  10     7568.19     7648.62     87.66 o 
   2   0  10      518.56      632.42     19.17 o 
   3   0  10       84.02       80.49      8.41 o 
   4   0  10     3652.61     3709.26     64.23 o 
   5   0  10     1636.99     1743.05     33.97 o 
   6   0  10      478.80      478.66     18.82 o 
   7   0  10     3974.94     4087.11    120.21 o 
   8   0  10        1.45        3.75      8.79 o 
   9   0  10        0.09       -0.18      7.44 o 
  10   0  10        8.31        8.53      9.29 o 
  11   0  10      450.20      469.58     32.38 o 
  12   0  10       49.80       92.41     32.22 o 
  13   0  10      618.46      479.47     61.29 o 
  14   0  10       98.80       26.31     24.16 o 
  15   0  10        7.16       35.34     23.86 o 
  16   0  10      255.49      250.21     54.80 o 
  17   0  10      313.38      188.74     49.46 o 
  18   0  10      608.30      838.02     92.80 o 
  19   0  10      743.41      618.59     84.68 o 
  20   0  10      115.30       49.96     37.04 o 
 -22   1  10      310.07      241.91     31.19 o 
 -21   1  10      378.97      381.06     34.16 o 
 -20   1  10      203.74      200.58     25.74 o 
 -19   1  10      346.69      349.98     27.72 o 
 -18   1  10       58.24       38.01     14.55 o 
 -17   1  10      252.36      233.46     36.89 o 
 -16   1  10       43.27       55.74     12.70 o 
 -15   1  10      610.50      620.39     28.03 o 
 -14   1  10       20.84       14.56      8.59 o 
 -13   1  10       89.59       75.70     12.28 o 
 -12   1  10      141.18      121.93     14.57 o 
 -11   1  10       63.29       60.59     10.43 o 
 -10   1  10      434.07      447.91     26.00 o 
  -9   1  10      623.33      547.23     19.27 o 
  -8   1  10       73.40       71.36      6.87 o 
  -7   1  10       51.01       42.79      4.98 o 
  -6   1  10       43.00       47.63      6.62 o 
  -5   1  10       38.75       31.54      3.92 o 
  -4   1  10      132.63      151.13      6.55 o 
  -3   1  10     5222.20     5289.99     48.94 o 
  -2   1  10     6244.36     6297.03     56.38 o 
  -1   1  10     1135.80     1133.51     17.29 o 
   0   1  10      227.11      229.15      8.30 o 
   1   1  10     1231.21     1231.56     19.31 o 
   2   1  10      182.05      165.27      8.08 o 
   3   1  10      651.31      543.21     19.60 o 
   4   1  10     1562.39     1648.01     23.33 o 
   5   1  10      381.01      359.53     10.26 o 
   6   1  10        0.40        0.89      3.62 o 
   7   1  10     1067.43     1023.69     27.29 o 
   8   1  10      335.69      332.68     16.65 o 
   9   1  10     5135.83     5319.24     83.14 o 
  10   1  10     1506.77     1494.07     38.63 o 
  11   1  10      515.00      475.36     24.27 o 
  12   1  10       40.63       33.33     15.85 o 
  13   1  10       53.95       32.58     16.55 o 
  14   1  10        0.27       -0.88     13.41 o 
  15   1  10      684.36      766.21     56.49 o 
  16   1  10      324.83      237.06    116.47 o 
  17   1  10      696.85      974.58    112.93 o 
  18   1  10      143.29      132.02     50.19 o 
  19   1  10       87.12       82.51     30.72 o 
  20   1  10       26.56       12.60     24.56 o 
 -22   2  10       23.27        8.78     17.04 o 
 -21   2  10      142.99       75.17     21.98 o 
 -20   2  10        9.33      -14.96     15.21 o 
 -19   2  10      380.00      322.82     36.26 o 
 -18   2  10      257.75      237.20     41.20 o 
 -17   2  10      735.71      804.35     41.48 o 
 -16   2  10      211.23      158.42     17.80 o 
 -15   2  10       15.89       20.91      9.57 o 
 -14   2  10     1030.17      985.25     30.20 o 
 -13   2  10      410.26      433.08     21.19 o 
 -12   2  10        4.34       -8.73      6.36 o 
 -11   2  10      832.86      868.82     30.18 o 
 -10   2  10       29.62       39.55      7.16 o 
  -9   2  10        8.02        6.06      5.20 o 
  -8   2  10       37.66       23.50      8.67 o 
  -7   2  10     3138.81     3050.38     46.87 o 
  -6   2  10      868.43      964.18     22.99 o 
  -5   2  10     3326.70     3456.78     49.74 o 
  -4   2  10       85.38      108.49      6.64 o 
  -3   2  10       99.35       90.24      5.68 o 
  -2   2  10       50.99       58.99      4.91 o 
  -1   2  10     2381.06     2400.46     31.64 o 
   0   2  10      624.98      636.55     14.51 o 
   1   2  10      390.92      385.55     11.86 o 
   2   2  10       25.61       42.80      4.99 o 
   3   2  10     1722.30     1769.29     23.03 o 
   4   2  10       48.00       31.67      4.55 o 
   5   2  10     3177.09     3194.59     37.01 o 
   6   2  10      315.86      287.77     13.12 o 
   7   2  10      934.02      941.92     24.22 o 
   8   2  10     2250.69     2304.19     42.95 o 
   9   2  10     3500.17     3432.51     56.04 o 
  10   2  10      437.25      379.74     21.25 o 
  11   2  10      545.73      540.77     43.70 o 
  12   2  10      189.29      252.75     32.80 o 
  13   2  10        1.59        1.23     14.60 o 
  14   2  10      275.76      260.47     35.62 o 
  15   2  10       78.11       38.25     18.86 o 
  16   2  10      195.07      199.52     35.13 o 
  17   2  10      836.51     1102.17     99.16 o 
  18   2  10       19.49       33.91     22.98 o 
  19   2  10       64.28        3.28     22.75 o 
 -22   3  10      161.31      175.37     30.72 o 
 -21   3  10      735.95      773.97     52.45 o 
 -20   3  10      125.93      139.60     25.84 o 
 -19   3  10      573.48      643.06     45.75 o 
 -18   3  10     1120.41     1163.61     60.83 o 
 -17   3  10        1.24       13.89     13.37 o 
 -16   3  10      126.17       87.16     16.98 o 
 -15   3  10      191.22      189.58     25.26 o 
 -14   3  10      519.78      540.33     28.58 o 
 -13   3  10      438.69      456.86     37.76 o 
 -12   3  10        3.32       -6.91      5.95 o 
 -11   3  10      265.70      258.39     17.71 o 
 -10   3  10        9.16        9.69      6.84 o 
  -9   3  10       13.23       23.27      6.30 o 
  -8   3  10      204.69      218.52     14.44 o 
  -7   3  10     1434.62     1344.01     27.44 o 
  -6   3  10       43.86       42.76      8.22 o 
  -5   3  10       87.01       67.68      7.28 o 
  -4   3  10     4901.42     5164.46     77.15 o 
  -3   3  10       18.21       21.00      4.02 o 
  -2   3  10      915.98      983.05     16.58 o 
  -1   3  10     1781.76     1817.14     25.40 o 
   0   3  10      850.32      855.75     16.46 o 
   1   3  10      641.57      656.94     13.28 o 
   2   3  10      110.07      114.29      6.83 o 
   3   3  10     2955.96     3028.21     33.87 o 
   4   3  10     1633.83     1666.80     21.93 o 
   5   3  10       91.42       96.91      7.10 o 
   6   3  10      806.59      842.28     20.11 o 
   7   3  10      382.22      355.42     15.58 o 
   8   3  10        2.97        8.05      5.77 o 
   9   3  10      118.73      140.52     12.41 o 
  10   3  10      612.59      555.52     22.42 o 
  11   3  10     1645.73     1633.40     53.00 o 
  12   3  10       33.98       28.81     16.22 o 
  13   3  10      161.82      168.92     28.86 o 
  14   3  10       11.81       21.32     17.95 o 
  15   3  10      650.81      737.31     56.07 o 
  16   3  10      211.69      179.30     32.60 o 
  17   3  10        4.58       26.04     31.13 o 
  18   3  10       22.75       19.38     31.86 o 
  19   3  10       27.00      -20.66     26.54 o 
 -22   4  10       55.60       46.29     21.69 o 
 -21   4  10        4.11       17.48     17.60 o 
 -20   4  10        1.30        1.54     14.89 o 
 -19   4  10      738.11      740.90     48.68 o 
 -18   4  10      439.07      362.76     35.09 o 
 -17   4  10      254.17      242.53     38.78 o 
 -16   4  10       42.80       50.89     15.48 o 
 -15   4  10        0.88       -5.05      9.66 o 
 -14   4  10      114.90      100.09     15.07 o 
 -13   4  10      217.07      253.70     20.68 o 
 -12   4  10      598.41      618.32     26.55 o 
 -11   4  10     1242.17     1235.49     32.07 o 
 -10   4  10       26.68       22.39      6.26 o 
  -9   4  10      535.18      526.55     20.56 o 
  -8   4  10      339.54      322.94     17.24 o 
  -7   4  10     1953.28     1980.61     33.15 o 
  -6   4  10       81.77       66.18      7.71 o 
  -5   4  10       50.01       41.13      6.15 o 
  -4   4  10      171.90      157.99     10.23 o 
  -3   4  10     3044.83     3128.03     40.67 o 
  -2   4  10      420.51      437.86     10.93 o 
  -1   4  10     1217.12     1211.54     17.69 o 
   0   4  10       61.55       58.24      6.02 o 
   1   4  10       11.60        2.88      4.19 o 
   2   4  10      507.20      517.57     12.54 o 
   3   4  10       78.47       65.91      5.77 o 
   4   4  10      489.12      529.27     14.84 o 
   5   4  10      332.43      341.64     14.78 o 
   6   4  10        0.64        3.02      4.43 o 
   7   4  10      700.20      738.38     21.91 o 
   8   4  10       13.19        5.65      5.64 o 
   9   4  10        0.68        8.99      6.19 o 
  10   4  10     1178.64     1215.26     33.47 o 
  11   4  10        0.17        0.33      8.73 o 
  12   4  10      619.98      594.19     45.65 o 
  13   4  10       62.19       50.99     20.46 o 
  14   4  10      671.58      766.55     54.89 o 
  15   4  10       21.25       27.34     27.66 o 
  16   4  10      454.57      394.96     68.21 o 
  17   4  10      100.79      202.01     52.61 o 
  18   4  10       25.37       18.59     27.54 o 
  19   4  10        5.67       11.21     30.87 o 
 -21   5  10       14.34       29.80     19.42 o 
 -20   5  10      200.47      194.90     30.21 o 
 -19   5  10      164.04      160.38     26.85 o 
 -18   5  10        5.48       14.97     15.92 o 
 -17   5  10      164.61      132.39     23.39 o 
 -16   5  10      111.16      120.37     41.40 o 
 -15   5  10       21.93       19.72     11.51 o 
 -14   5  10      244.98      198.91     20.08 o 
 -13   5  10       43.20       42.97     12.21 o 
 -12   5  10      297.53      295.07     21.83 o 
 -11   5  10     2509.80     2573.18     52.96 o 
 -10   5  10     1031.27     1066.03     34.88 o 
  -9   5  10       66.39       65.61      9.45 o 
  -8   5  10      887.19      899.26     23.27 o 
  -7   5  10       76.02       63.48      7.77 o 
  -6   5  10     1345.51     1332.19     26.58 o 
  -5   5  10       80.43       77.11      8.69 o 
  -4   5  10      438.84      501.63     15.29 o 
  -3   5  10       53.45       54.20      6.75 o 
  -2   5  10     1499.78     1520.88     22.11 o 
  -1   5  10      322.73      351.37     10.43 o 
   0   5  10      281.71      290.50      9.92 o 
   1   5  10      902.43      948.83     17.44 o 
   2   5  10     1307.57     1368.58     21.60 o 
   3   5  10      769.24      794.65     22.43 o 
   4   5  10      267.28      282.80     14.69 o 
   5   5  10        7.65        2.57      5.23 o 
   6   5  10     3062.25     3176.29     51.29 o 
   7   5  10       17.52       25.44      6.95 o 
   8   5  10        2.51        8.12      5.88 o 
   9   5  10      236.85      206.41     16.00 o 
  10   5  10      146.59      125.81     13.72 o 
  11   5  10        3.30        6.71     14.47 o 
  12   5  10       43.81       81.62     31.12 o 
  13   5  10      140.60       36.16     26.61 o 
  14   5  10      164.09      132.28     43.01 o 
  15   5  10       31.14       18.43     23.81 o 
  16   5  10      319.63      243.53     55.82 o 
  17   5  10       16.46       28.88     31.23 o 
  18   5  10      151.07      138.24     49.42 o 
 -21   6  10       13.76       35.97     30.28 o 
 -20   6  10      734.12      957.20    106.37 o 
 -19   6  10        3.18        3.40     20.15 o 
 -18   6  10       25.32       34.44     19.21 o 
 -17   6  10       65.05       83.71     20.95 o 
 -16   6  10        0.73       21.52     15.35 o 
 -15   6  10       42.99       48.38     19.54 o 
 -14   6  10      577.01      683.86     71.34 o 
 -13   6  10      421.56      399.96     26.04 o 
 -12   6  10      192.61      218.38     19.70 o 
 -11   6  10        0.50       -5.91      8.22 o 
 -10   6  10        0.17       -0.84      7.85 o 
  -9   6  10       67.27       59.37     11.97 o 
  -8   6  10     1418.30     1524.80     43.49 o 
  -7   6  10      182.53      170.91     12.57 o 
  -6   6  10      899.79      859.94     24.58 o 
  -5   6  10        0.45       -5.78      5.19 o 
  -4   6  10      445.54      451.59     23.55 o 
  -3   6  10        7.62        6.75      5.34 o 
  -2   6  10     3000.00     3110.40     45.88 o 
  -1   6  10       52.07       56.64      7.80 o 
   0   6  10      792.23      805.18     16.61 o 
   1   6  10       56.07       45.38      6.29 o 
   2   6  10        3.39       -0.10      4.51 o 
   3   6  10      401.15      411.12     23.03 o 
   4   6  10      213.32      237.42     14.35 o 
   5   6  10       54.84       38.30      7.67 o 
   6   6  10       38.23       41.69      8.78 o 
   7   6  10       49.00       29.39      8.06 o 
   8   6  10       48.76       80.58     11.62 o 
   9   6  10     1386.94     1280.54     39.09 o 
  10   6  10      304.69      340.03     25.47 o 
  11   6  10       30.24       32.99     19.04 o 
  12   6  10       21.57       24.05     20.18 o 
  13   6  10        2.39       17.22     23.84 o 
  14   6  10      710.27      619.33     81.05 o 
  15   6  10       17.37        9.42     26.02 o 
  16   6  10      108.13       67.58     37.83 o 
  17   6  10     1076.36     1376.40    122.31 o 
  18   6  10       25.03       11.54     30.96 o 
 -20   7  10       44.41       41.70     54.33 o 
 -19   7  10       57.50       59.80     27.74 o 
 -18   7  10      176.06      106.07     37.66 o 
 -17   7  10       31.27       33.82     21.44 o 
 -16   7  10       29.78       31.21     16.31 o 
 -15   7  10       37.86       34.98     15.92 o 
 -14   7  10      436.30      416.25     34.26 o 
 -13   7  10      149.36      131.70     19.39 o 
 -12   7  10     2293.11     2357.76     61.59 o 
 -11   7  10      695.30      648.61     30.05 o 
 -10   7  10       56.39       49.36     13.41 o 
  -9   7  10      118.18      118.68     15.08 o 
  -8   7  10       57.61       31.06     10.55 o 
  -7   7  10      616.36      637.29     33.76 o 
  -6   7  10       70.61       72.47     10.90 o 
  -5   7  10      110.73      152.90     17.36 o 
  -4   7  10      319.88      303.18     16.72 o 
  -3   7  10      413.50      424.93     18.71 o 
  -2   7  10      150.88      134.55     12.97 o 
  -1   7  10       91.41       77.83     10.82 o 
   0   7  10      902.22      931.76     25.20 o 
   1   7  10     2053.54     2135.81     43.21 o 
   2   7  10     8672.06     8766.83    114.83 o 
   3   7  10       86.31       73.84     12.40 o 
   4   7  10      452.36      469.60     21.56 o 
   5   7  10       27.36       14.97      7.23 o 
   6   7  10      835.46      897.89     30.19 o 
   7   7  10      548.15      565.35     28.85 o 
   8   7  10        7.34       12.58      9.03 o 
   9   7  10       84.56       61.33     15.77 o 
  10   7  10        5.22        1.83     15.37 o 
  11   7  10      121.48      168.18     32.59 o 
  12   7  10      604.18      847.75     59.42 o 
  13   7  10      174.90      183.29     50.14 o 
  14   7  10      240.63      286.05     60.76 o 
  15   7  10       41.25      -10.65     23.85 o 
  16   7  10       61.20       29.22     32.58 o 
  17   7  10       34.81       52.53     40.01 o 
 -19   8  10        8.07       23.97     23.73 o 
 -18   8  10        3.03        1.21     23.03 o 
 -17   8  10       12.72       28.23     22.40 o 
 -16   8  10      255.98      343.87     45.39 o 
 -15   8  10      114.86       95.93     38.53 o 
 -14   8  10       87.43       85.18     27.78 o 
 -13   8  10        1.40       10.95     18.64 o 
 -12   8  10       60.56       35.36     20.50 o 
 -11   8  10      304.54      292.17     28.17 o 
 -10   8  10     1358.54     1454.57     52.99 o 
  -9   8  10       22.36       18.88     12.20 o 
  -8   8  10      544.80      578.25     30.82 o 
  -7   8  10        1.42       10.15      9.19 o 
  -6   8  10       30.39        7.01      8.69 o 
  -5   8  10      227.39      231.89     16.36 o 
  -4   8  10      801.56      773.95     26.87 o 
  -3   8  10      194.45      198.02     14.96 o 
  -2   8  10       79.16       90.05     15.47 o 
  -1   8  10       29.36       51.50     10.40 o 
   0   8  10        0.10        3.24      6.99 o 
   1   8  10     1678.10     1693.72     46.25 o 
   2   8  10      208.59      252.26     24.43 o 
   3   8  10       14.35       17.28      9.97 o 
   4   8  10       29.64       26.36     12.35 o 
   5   8  10       29.45       42.41     13.22 o 
   6   8  10      408.78      394.27     28.31 o 
   7   8  10        0.57        2.77     10.36 o 
   8   8  10      434.35      484.50     46.42 o 
   9   8  10       94.31       48.89     20.79 o 
  10   8  10      586.87      561.11     50.20 o 
  11   8  10      236.24      216.68     35.09 o 
  12   8  10      102.21      121.25     30.47 o 
  13   8  10       82.56       79.96     28.54 o 
  14   8  10      132.69      146.40     34.02 o 
  15   8  10      236.16      243.25     62.75 o 
  16   8  10      111.53       34.55     34.38 o 
 -18   9  10      323.62      222.33     40.96 o 
 -17   9  10      137.04      133.19     33.02 o 
 -16   9  10       11.85       35.73     21.39 o 
 -15   9  10       61.50       23.87     23.18 o 
 -14   9  10      148.62      114.41     36.99 o 
 -13   9  10       36.27       35.12     17.14 o 
 -12   9  10      141.06      185.27     25.66 o 
 -11   9  10       12.56       15.90     18.08 o 
 -10   9  10      177.60      210.53     31.96 o 
  -9   9  10        1.53       21.59     16.30 o 
  -8   9  10        0.24        3.89     14.49 o 
  -7   9  10      344.53      361.27     34.97 o 
  -6   9  10     1666.18     1655.57     66.63 o 
  -5   9  10      119.45      106.46     19.27 o 
  -4   9  10        1.98       -1.08     10.21 o 
  -3   9  10        0.02        9.66      9.16 o 
  -2   9  10       21.13        3.85      9.00 o 
  -1   9  10       64.13       55.35     12.19 o 
   0   9  10     1179.55     1140.43     42.33 o 
   1   9  10      786.84      715.42     67.94 o 
   2   9  10       50.93       20.92     13.21 o 
   3   9  10        0.32       11.86     11.26 o 
   4   9  10       10.92       21.54     14.65 o 
   5   9  10     1170.54     1238.42     53.74 o 
   6   9  10       20.92       41.57     15.45 o 
   7   9  10        0.01       21.56     13.68 o 
   8   9  10      126.10      179.11     33.62 o 
   9   9  10      822.51      886.35     73.81 o 
  10   9  10        2.36       10.55     17.81 o 
  11   9  10      175.94      182.44     35.12 o 
  12   9  10       24.61       16.45     48.61 o 
  13   9  10        7.33       -2.36     27.94 o 
  14   9  10      296.70      362.28     48.66 o 
  15   9  10       54.60       38.74     35.03 o 
 -17  10  10       18.02      -10.65     21.63 o 
 -16  10  10        1.66      -18.36     20.60 o 
 -15  10  10       11.94       10.49     22.41 o 
 -14  10  10        3.23       -3.27     15.08 o 
 -13  10  10        0.73       11.46     15.25 o 
 -12  10  10       11.87       20.88     20.91 o 
 -11  10  10       30.96       14.25     19.67 o 
 -10  10  10       21.65        6.81     28.07 o 
  -9  10  10      120.40       90.27     40.25 o 
  -8  10  10      250.94      344.85     63.83 o 
  -7  10  10       89.88      131.24     42.70 o 
  -6  10  10      279.56      335.59     59.45 o 
  -5  10  10      114.69      141.27     42.79 o 
  -4  10  10      584.88      551.70     71.02 o 
  -3  10  10      119.74       90.74     19.49 o 
  -2  10  10      760.72      674.11     44.55 o 
  -1  10  10      157.45      157.18     26.11 o 
   0  10  10      189.27      183.64     20.50 o 
   1  10  10      137.88      127.75     26.96 o 
   2  10  10      670.98      637.45     40.99 o 
   3  10  10       11.38       40.76     16.26 o 
   4  10  10      304.28      313.88     32.58 o 
   5  10  10      805.16      806.74     47.07 o 
   6  10  10       23.33       41.92     21.19 o 
   7  10  10      101.81      106.94     28.24 o 
   8  10  10       49.17       54.79     23.76 o 
   9  10  10        3.58       -7.84     18.09 o 
  10  10  10      381.64      392.53     95.20 o 
  11  10  10       10.59       17.02     22.82 o 
  12  10  10       30.20        1.57     18.64 o 
  13  10  10      337.48      477.92     88.39 o 
  14  10  10       48.94        1.34     22.55 o 
 -14  11  10      123.80      107.92     44.21 o 
 -13  11  10        5.70      -25.36     25.17 o 
 -12  11  10       45.62       83.08     41.34 o 
 -11  11  10      111.16      146.49     46.73 o 
 -10  11  10      226.68      310.65     61.28 o 
  -9  11  10        0.33       13.25     27.40 o 
  -8  11  10        3.89       19.65     28.17 o 
  -7  11  10       33.10       51.27     35.91 o 
  -6  11  10       43.92       83.66     42.10 o 
  -5  11  10       22.40       21.71     32.92 o 
  -4  11  10       22.85       13.86     37.00 o 
  -3  11  10      223.98      225.44     74.67 o 
  -2  11  10      390.93      381.73     43.96 o 
  -1  11  10       18.21       54.68     42.58 o 
   0  11  10      220.88      182.16     51.39 o 
   1  11  10      261.31      255.04     36.01 o 
   2  11  10      269.92      329.92    115.71 o 
   3  11  10      180.91      153.92     34.53 o 
   4  11  10       86.13       61.67     24.10 o 
   5  11  10       26.55        2.91     20.75 o 
   6  11  10        4.29       -0.56     16.42 o 
   7  11  10        0.81       -8.45     17.43 o 
   8  11  10      256.71      206.16    103.70 o 
   9  11  10       29.61       28.86     22.92 o 
  10  11  10        0.00        8.15     19.35 o 
  11  11  10       35.97       11.66     22.16 o 
  12  11  10       70.96       36.75     27.51 o 
  13  11  10       31.34       21.73     27.39 o 
 -14  12  10      381.85      327.49     74.82 o 
 -13  12  10      203.35      182.38     43.17 o 
 -12  12  10      336.68      359.15     51.13 o 
 -11  12  10       94.89       80.08     30.24 o 
 -10  12  10      402.24      341.75     48.13 o 
  -9  12  10      279.58      238.15     42.00 o 
  -8  12  10      182.08      219.32     41.03 o 
  -7  12  10       44.50       40.33     24.31 o 
  -6  12  10       10.30       37.87     22.30 o 
  -5  12  10       15.18        5.60     20.26 o 
  -4  12  10      169.74      106.67     30.48 o 
  -3  12  10        0.11       -3.76     19.47 o 
  -2  12  10       98.71       64.80     41.55 o 
  -1  12  10      494.73      484.03     75.20 o 
   0  12  10      197.55       90.69     43.03 o 
   1  12  10       12.87      -12.90     28.49 o 
   2  12  10       29.27       -6.40     28.46 o 
   3  12  10        6.40       30.33     36.48 o 
   4  12  10       36.84       56.41     38.58 o 
   5  12  10      150.14      138.16     30.25 o 
   6  12  10       35.23       24.02     39.78 o 
   7  12  10        0.02       -2.45     19.60 o 
   8  12  10      109.62       93.46     31.04 o 
   9  12  10       13.59      -13.43     20.78 o 
  10  12  10       47.80       52.72     33.13 o 
  11  12  10      137.42      146.98     54.94 o 
 -12  13  10        4.93       18.10     26.49 o 
 -11  13  10       65.80       80.22     30.67 o 
 -10  13  10       49.74      122.18     36.45 o 
  -9  13  10      188.74      155.30     37.65 o 
  -8  13  10        0.10       -6.97     24.11 o 
  -7  13  10      125.79      146.04     36.50 o 
  -6  13  10        1.37       26.95     24.33 o 
  -5  13  10      208.93      186.31     38.17 o 
  -4  13  10        0.51       38.09     27.87 o 
  -3  13  10        6.69       -6.81     23.48 o 
  -2  13  10       41.23       40.54     27.53 o 
  -1  13  10       80.54       62.01     41.43 o 
   0  13  10      468.48      656.97     90.52 o 
   1  13  10       19.12      -32.05     30.57 o 
   2  13  10       27.43       82.84     43.68 o 
   3  13  10      156.63      172.63     55.15 o 
   4  13  10      756.74      923.24    102.93 o 
   5  13  10      274.65      178.98     59.38 o 
   6  13  10      140.87      169.67     54.46 o 
   7  13  10       88.51       75.91     49.45 o 
   8  13  10       29.96       48.37     43.78 o 
   9  13  10       66.73       37.53     43.49 o 
  -9  14  10      351.15      328.67     52.41 o 
  -8  14  10      306.63      443.61     57.99 o 
  -7  14  10       19.20        7.58     27.97 o 
  -6  14  10      124.88      137.98     36.79 o 
  -5  14  10       20.75       -3.04     27.35 o 
  -4  14  10      207.53      255.93     46.19 o 
  -3  14  10       31.37        8.42     25.69 o 
  -2  14  10      299.49      475.98     83.98 o 
  -1  14  10       40.10       -2.04     35.28 o 
   0  14  10      160.78      302.60     72.62 o 
   1  14  10       33.47       22.71     41.89 o 
   2  14  10       26.23       51.99     43.79 o 
   3  14  10      124.28      146.26     58.85 o 
   4  14  10       45.04       47.33     41.81 o 
   5  14  10       70.70       52.55     41.11 o 
   6  14  10      127.81      176.64     62.14 o 
  -2  15  10       58.81       17.10     39.20 o 
  -1  15  10       94.90       78.61     49.68 o 
 -22   1  11      214.18      186.93     37.60 o 
 -21   1  11       24.14        5.16     18.26 o 
 -20   1  11      123.21      124.47     25.16 o 
 -19   1  11       50.76       15.89     16.61 o 
 -18   1  11       63.21       50.57     17.29 o 
 -17   1  11      109.11      100.36     18.89 o 
 -16   1  11        3.77        8.28     11.32 o 
 -15   1  11      390.93      398.28     29.46 o 
 -14   1  11       38.30        9.77      9.07 o 
 -13   1  11      342.38      392.48     32.85 o 
 -12   1  11        4.43       -0.69      8.84 o 
 -11   1  11       36.16       25.11     12.55 o 
 -10   1  11        0.34       -3.47      8.59 o 
  -9   1  11        7.32       15.78      6.83 o 
  -8   1  11        0.09       -8.03      5.40 o 
  -7   1  11     1070.75     1116.65     27.93 o 
  -6   1  11      376.60      377.60     15.24 o 
  -5   1  11        0.11        6.03      3.83 o 
  -4   1  11      618.09      686.11     14.26 o 
  -3   1  11      254.99      301.49      9.78 o 
  -2   1  11      194.86      180.21      7.75 o 
  -1   1  11     1647.62     1755.33     23.48 o 
   0   1  11       20.57       25.08      4.04 o 
   1   1  11       88.07      101.05      6.91 o 
   2   1  11        0.01       -0.27      4.24 o 
   3   1  11       94.07       74.95      7.67 o 
   4   1  11        1.23        1.56      3.31 o 
   5   1  11      130.25      116.81      8.30 o 
   6   1  11      262.63      253.38     15.79 o 
   7   1  11       41.57       25.18      7.60 o 
   8   1  11      380.82      396.74     21.16 o 
   9   1  11        5.42       10.02      6.94 o 
  10   1  11      957.58      913.47     35.42 o 
  11   1  11      443.69      357.61     37.79 o 
  12   1  11        1.59        8.46     13.70 o 
  13   1  11       69.77       33.86     16.99 o 
  14   1  11        2.38       -2.40     18.37 o 
  15   1  11      140.99      134.18     30.03 o 
  16   1  11      187.27      257.45     38.78 o 
  17   1  11      108.85       91.49     27.51 o 
  18   1  11      201.66      151.77     42.61 o 
  19   1  11      175.47      177.00     38.17 o 
 -22   2  11        8.58       30.90     19.96 o 
 -21   2  11        0.03        3.32     26.31 o 
 -20   2  11       68.31       48.31     19.31 o 
 -19   2  11       36.69       28.02     16.60 o 
 -18   2  11       72.83       61.41     18.68 o 
 -17   2  11       27.74       23.35     18.23 o 
 -16   2  11      436.77      489.87     30.04 o 
 -15   2  11       13.29       12.59     10.77 o 
 -14   2  11      414.96      380.51     25.28 o 
 -13   2  11       57.30       54.19     12.89 o 
 -12   2  11       48.86        8.30     11.61 o 
 -11   2  11      389.30      371.48     26.16 o 
 -10   2  11      260.34      256.95     16.54 o 
  -9   2  11       38.57       28.37      7.25 o 
  -8   2  11        6.38       12.77      5.67 o 
  -7   2  11     1324.55     1309.04     31.10 o 
  -6   2  11       75.05       81.81      8.34 o 
  -5   2  11      587.77      625.87     18.24 o 
  -4   2  11      965.70      969.59     19.71 o 
  -3   2  11      299.37      289.49     10.50 o 
  -2   2  11       81.39       79.47      6.60 o 
  -1   2  11        0.41        2.51      3.65 o 
   0   2  11      113.91      100.24      9.82 o 
   1   2  11        1.56        4.79      7.79 o 
   2   2  11      172.66      161.40     11.24 o 
   3   2  11      347.51      362.45     13.29 o 
   4   2  11       13.47       13.86      4.18 o 
   5   2  11      633.01      660.31     18.13 o 
   6   2  11       98.54       88.05      8.74 o 
   7   2  11      252.22      257.21     15.59 o 
   8   2  11      537.52      549.16     21.49 o 
   9   2  11       43.09       65.40     10.47 o 
  10   2  11      759.57      712.70     33.09 o 
  11   2  11      214.35      152.08     26.03 o 
  12   2  11       36.54       41.35     27.70 o 
  13   2  11      290.06      291.69     58.69 o 
  14   2  11      422.82      374.66     45.05 o 
  15   2  11       53.85       64.66     32.63 o 
  16   2  11       43.16       38.11     21.94 o 
  17   2  11       25.29       14.79     20.91 o 
  18   2  11       14.99       -2.67     19.01 o 
  19   2  11       75.98       45.99     26.18 o 
 -21   3  11       17.39       26.92     18.79 o 
 -20   3  11       33.70       37.26     18.76 o 
 -19   3  11       53.73       44.00     20.76 o 
 -18   3  11      166.76      162.97     26.62 o 
 -17   3  11      249.18      320.02     33.05 o 
 -16   3  11       12.41       22.27     19.34 o 
 -15   3  11       59.05       42.66     14.75 o 
 -14   3  11      695.70      771.03     74.91 o 
 -13   3  11       94.29      105.07     17.42 o 
 -12   3  11      135.13      151.06     19.21 o 
 -11   3  11       24.93       12.16      8.79 o 
 -10   3  11      544.15      563.09     26.05 o 
  -9   3  11       20.81       16.82      8.28 o 
  -8   3  11       12.61        6.10      5.66 o 
  -7   3  11        1.82       -3.46      4.84 o 
  -6   3  11       28.95       31.92      6.69 o 
  -5   3  11      887.61      934.25     22.76 o 
  -4   3  11     1958.01     2039.33     34.95 o 
  -3   3  11       14.66       20.72      4.45 o 
  -2   3  11      487.22      489.52     22.15 o 
  -1   3  11        9.46       13.00      4.25 o 
   0   3  11      417.01      424.00     12.52 o 
   1   3  11      202.51      202.31      9.39 o 
   2   3  11      162.56      185.85      8.81 o 
   3   3  11       26.64       22.21      4.55 o 
   4   3  11      440.62      405.16     14.89 o 
   5   3  11     1060.00      999.54     23.63 o 
   6   3  11      181.84      163.35     12.04 o 
   7   3  11      404.29      406.56     18.85 o 
   8   3  11       57.96       75.87     10.09 o 
   9   3  11      999.05      944.91     28.02 o 
  10   3  11       84.21       77.14     15.08 o 
  11   3  11     1798.07     1876.21    139.08 o 
  12   3  11      113.26      133.48     26.47 o 
  13   3  11        0.01      -11.18     13.18 o 
  14   3  11       49.49       35.48     18.62 o 
  15   3  11      126.91      174.68     41.20 o 
  16   3  11      153.92      200.06     35.67 o 
  17   3  11      318.60      424.41     49.60 o 
  18   3  11      131.38       57.82     38.19 o 
 -21   4  11        3.34        5.56     17.24 o 
 -20   4  11       35.11       31.05     19.26 o 
 -19   4  11       34.01       19.44     17.12 o 
 -18   4  11      180.97      187.31     27.73 o 
 -17   4  11      218.61      225.19     29.91 o 
 -16   4  11      310.86      367.62     34.85 o 
 -15   4  11      980.95      928.59     42.88 o 
 -14   4  11      112.81       95.39     17.24 o 
 -13   4  11      120.34      118.19     25.21 o 
 -12   4  11      128.58      137.99     21.20 o 
 -11   4  11       11.11       16.94     10.62 o 
 -10   4  11      267.38      265.79     17.93 o 
  -9   4  11      242.84      251.57     16.26 o 
  -8   4  11      211.19      237.40     17.29 o 
  -7   4  11      201.39      209.80     12.73 o 
  -6   4  11     5655.57     5672.50     71.36 o 
  -5   4  11      661.62      708.24     20.71 o 
  -4   4  11      803.74      806.07     20.16 o 
  -3   4  11       30.29       20.46      7.06 o 
  -2   4  11     1167.88     1189.50     24.34 o 
  -1   4  11      128.15      119.94      8.07 o 
   0   4  11      323.99      327.82     10.96 o 
   1   4  11      768.22      743.40     17.26 o 
   2   4  11      260.88      247.80     10.88 o 
   3   4  11      395.15      444.87     14.03 o 
   4   4  11      906.87      966.51     26.86 o 
   5   4  11        3.69        9.43      6.52 o 
   6   4  11      788.98      798.00     26.03 o 
   7   4  11       52.39       30.03      7.43 o 
   8   4  11     3301.42     3088.79     53.54 o 
   9   4  11      233.42      230.14     18.31 o 
  10   4  11     1184.07     1208.62     38.88 o 
  11   4  11      104.90       91.36     26.32 o 
  12   4  11      682.85      743.90    158.37 o 
  13   4  11      106.60      141.32     28.89 o 
  14   4  11      197.59      179.80     46.52 o 
  15   4  11      147.04      123.47     42.46 o 
  16   4  11      403.79      460.33     74.96 o 
  17   4  11       37.63       52.76     35.55 o 
  18   4  11        1.19      -11.90     29.52 o 
 -21   5  11       41.14       34.90     20.79 o 
 -20   5  11      174.95      281.32     34.74 o 
 -19   5  11       22.22       24.97     18.52 o 
 -18   5  11        0.70      -18.35     14.42 o 
 -17   5  11      447.84      487.51     40.07 o 
 -16   5  11        8.24       -2.60     13.33 o 
 -15   5  11      126.88      121.73     23.45 o 
 -14   5  11       97.99       94.63     17.87 o 
 -13   5  11     1015.08      988.71     55.28 o 
 -12   5  11     1424.29     1297.92     62.01 o 
 -11   5  11      451.33      462.41     32.69 o 
 -10   5  11      628.93      597.74     30.65 o 
  -9   5  11      309.72      327.31     24.31 o 
  -8   5  11       29.86       27.24      8.37 o 
  -7   5  11       29.02       25.35      8.14 o 
  -6   5  11      920.91      956.65     25.82 o 
  -5   5  11      305.32      304.97     14.31 o 
  -4   5  11      202.38      207.53     15.22 o 
  -3   5  11      680.85      727.44     18.41 o 
  -2   5  11        0.56       10.07      5.28 o 
  -1   5  11      184.86      198.13     11.68 o 
   0   5  11     2366.62     2437.41     33.19 o 
   1   5  11     1047.89     1078.05     22.17 o 
   2   5  11      205.95      238.26     11.34 o 
   3   5  11     4179.35     4414.48     62.97 o 
   4   5  11      338.57      358.57     15.88 o 
   5   5  11     2076.37     2059.91     42.33 o 
   6   5  11     1025.39     1087.35     28.03 o 
   7   5  11        8.70       16.12      6.15 o 
   8   5  11       43.57       42.02      9.35 o 
   9   5  11     1019.34     1023.05     33.51 o 
  10   5  11       55.39       48.69     14.92 o 
  11   5  11      973.01     1076.66     58.32 o 
  12   5  11      124.19      141.05     41.36 o 
  13   5  11       27.59       38.60     26.81 o 
  14   5  11       57.01       29.58     27.92 o 
  15   5  11      324.31      311.13     65.19 o 
  16   5  11       95.89      160.95     50.48 o 
  17   5  11      189.00      127.02     45.39 o 
  18   5  11     1020.77     1476.76    130.06 o 
 -20   6  11       42.05       31.27     18.99 o 
 -19   6  11        0.03      -14.03     16.63 o 
 -18   6  11      158.47       99.02     24.15 o 
 -17   6  11      224.48      188.88     27.99 o 
 -16   6  11     1848.37     1945.59     70.14 o 
 -15   6  11      104.34       90.49     20.93 o 
 -14   6  11      147.17      144.39     24.48 o 
 -13   6  11     1412.33     1445.48     56.33 o 
 -12   6  11     2028.21     2171.21     60.75 o 
 -11   6  11      245.14      197.56     21.40 o 
 -10   6  11     1838.09     1830.82     53.58 o 
  -9   6  11        8.98       11.07      9.22 o 
  -8   6  11       61.34       60.34     16.80 o 
  -7   6  11      605.87      604.94     25.73 o 
  -6   6  11       10.88        2.28      7.07 o 
  -5   6  11      241.23      279.28     18.34 o 
  -4   6  11      821.31      887.14     28.03 o 
  -3   6  11      400.15      397.45     17.82 o 
  -2   6  11      189.02      191.95     12.77 o 
  -1   6  11        9.97       17.62     10.58 o 
   0   6  11     1239.54     1291.15     28.22 o 
   1   6  11       28.05       10.49      5.91 o 
   2   6  11      161.55      161.29     12.35 o 
   3   6  11      466.44      451.28     22.42 o 
   4   6  11      280.55      287.86     16.00 o 
   5   6  11      200.19      171.05     14.55 o 
   6   6  11       39.98       48.06      9.32 o 
   7   6  11       43.24       35.51      8.81 o 
   8   6  11      593.93      632.26     31.18 o 
   9   6  11      602.36      648.16     32.57 o 
  10   6  11      890.48      915.36     86.69 o 
  11   6  11       22.81       19.39     18.10 o 
  12   6  11      254.89      168.09     31.89 o 
  13   6  11       77.66       47.19     31.72 o 
  14   6  11      462.44      599.24     82.44 o 
  15   6  11      300.21      320.00     66.08 o 
  16   6  11      415.63      593.46     86.14 o 
  17   6  11       60.10       66.47     39.79 o 
 -19   7  11        6.56        9.35     23.23 o 
 -18   7  11        6.49       18.72     22.89 o 
 -17   7  11       45.05       48.57     38.15 o 
 -16   7  11       55.49       50.20     18.57 o 
 -15   7  11      505.10      554.83     39.89 o 
 -14   7  11       12.76       -3.08     12.80 o 
 -13   7  11      431.21      459.05     36.20 o 
 -12   7  11        0.08        2.28     12.69 o 
 -11   7  11      473.59      465.23     30.05 o 
 -10   7  11       50.18       26.59     12.38 o 
  -9   7  11      107.11      121.76     17.63 o 
  -8   7  11      829.20      859.23     36.33 o 
  -7   7  11       19.89       11.49      8.68 o 
  -6   7  11      533.99      535.23     26.86 o 
  -5   7  11       95.94       86.75     11.61 o 
  -4   7  11        0.91       -3.94      6.48 o 
  -3   7  11       13.60       10.41      7.23 o 
  -2   7  11      142.10      161.48     15.31 o 
  -1   7  11      406.04      412.81     19.78 o 
   0   7  11       27.31       27.32      9.26 o 
   1   7  11       52.07       42.65     18.87 o 
   2   7  11      422.30      376.90     29.59 o 
   3   7  11      450.84      454.77     32.34 o 
   4   7  11      707.02      757.01     29.68 o 
   5   7  11      585.78      588.65     30.66 o 
   6   7  11        1.82       14.60      7.85 o 
   7   7  11        0.25        6.06      8.06 o 
   8   7  11      255.41      231.83     21.36 o 
   9   7  11      195.99      173.31     43.54 o 
  10   7  11      110.82      184.18     34.90 o 
  11   7  11       95.87       97.21     31.65 o 
  12   7  11      542.16      627.66     54.07 o 
  13   7  11      332.94      376.50     67.77 o 
  14   7  11       54.11       65.22     38.32 o 
  15   7  11        8.12       -7.21     28.91 o 
  16   7  11      300.33      335.02     71.32 o 
 -18   8  11       15.56      -10.15     22.34 o 
 -17   8  11        6.43      -12.02     21.11 o 
 -16   8  11      273.19      258.73     40.16 o 
 -15   8  11      259.02      271.98     39.84 o 
 -14   8  11      171.45       97.53     47.41 o 
 -13   8  11      305.48      369.63     42.60 o 
 -12   8  11       72.84       68.04     19.50 o 
 -11   8  11        9.16       19.65     15.64 o 
 -10   8  11      127.64      130.55     27.67 o 
  -9   8  11      277.29      260.05     26.95 o 
  -8   8  11      327.17      317.18     40.33 o 
  -7   8  11      523.79      499.09     29.87 o 
  -6   8  11      213.73      204.03     21.36 o 
  -5   8  11       70.24       94.04     16.07 o 
  -4   8  11     1265.15     1303.52     34.26 o 
  -3   8  11       40.71       12.35      8.58 o 
  -2   8  11      373.49      395.35     22.78 o 
  -1   8  11        3.18       13.80      8.97 o 
   0   8  11       15.75       16.24      9.80 o 
   1   8  11      751.08      774.48     37.99 o 
   2   8  11     1565.57     1615.90     60.20 o 
   3   8  11      196.62      219.10     47.06 o 
   4   8  11      116.21      110.47     29.88 o 
   5   8  11      726.29      781.02     79.05 o 
   6   8  11      235.00      241.24     34.56 o 
   7   8  11       83.09       65.59     22.18 o 
   8   8  11      931.69      977.01     61.84 o 
   9   8  11       55.50       68.21     23.95 o 
  10   8  11      416.82      404.32     45.35 o 
  11   8  11      238.23      227.53     51.29 o 
  12   8  11      160.97      206.23     37.05 o 
  13   8  11        8.37       18.79     22.53 o 
  14   8  11      426.47      631.32     87.38 o 
  15   8  11      142.14      129.03     46.19 o 
 -17   9  11       51.20       89.99     29.61 o 
 -16   9  11       20.33       35.95     25.18 o 
 -15   9  11       24.74       22.01     22.37 o 
 -14   9  11       61.94       63.44     43.12 o 
 -13   9  11       50.39       93.36     27.52 o 
 -12   9  11      135.67      106.31     27.83 o 
 -11   9  11        4.55       44.65     20.91 o 
 -10   9  11      124.42       84.68     25.43 o 
  -9   9  11       63.42       65.05     23.23 o 
  -8   9  11      257.82      249.84     26.86 o 
  -7   9  11      373.62      310.15     48.29 o 
  -6   9  11      249.32      216.87     31.20 o 
  -5   9  11      644.72      663.42     48.02 o 
  -4   9  11      146.42      209.42     31.90 o 
  -3   9  11      535.17      510.23     36.95 o 
  -2   9  11        2.63       -1.95      9.49 o 
  -1   9  11        2.07       25.74     13.82 o 
   0   9  11        1.21        6.38     19.58 o 
   1   9  11     1770.37     1673.26     62.62 o 
   2   9  11      451.17      347.42     46.74 o 
   3   9  11        6.33       12.19     11.80 o 
   4   9  11        5.68       10.27     16.62 o 
   5   9  11       37.22       16.83     33.43 o 
   6   9  11       10.89        1.94     20.60 o 
   7   9  11       56.96       54.61     22.73 o 
   8   9  11       12.73       13.52     32.13 o 
   9   9  11       19.49       39.04     21.34 o 
  10   9  11        0.69        1.85     16.44 o 
  11   9  11      233.32      233.29     40.32 o 
  12   9  11        3.73        4.36     26.29 o 
  13   9  11      176.67      149.85     85.18 o 
  14   9  11      434.02      746.32    194.65 o 
 -16  10  11       21.57       31.66     25.76 o 
 -15  10  11        0.56       14.57     22.39 o 
 -14  10  11      215.63      247.13     39.94 o 
 -13  10  11      683.62      852.63     61.93 o 
 -12  10  11      173.54      268.88     44.48 o 
 -11  10  11      111.65      125.40     43.31 o 
 -10  10  11      235.84      319.32     61.28 o 
  -9  10  11      105.04      134.99     45.18 o 
  -8  10  11      226.64      264.72     58.68 o 
  -7  10  11      654.61      963.04     95.01 o 
  -6  10  11      339.91      382.23     66.01 o 
  -5  10  11       24.34       17.72     27.83 o 
  -4  10  11       12.89       31.17     16.28 o 
  -3  10  11        0.34        9.61     15.58 o 
  -2  10  11       26.63       12.95     27.98 o 
  -1  10  11      325.90      305.75     37.18 o 
   0  10  11      464.23      406.97     44.90 o 
   1  10  11      116.24      173.73     30.34 o 
   2  10  11        0.04       12.71     23.70 o 
   3  10  11       39.04       24.55     19.81 o 
   4  10  11      100.06      112.98     26.76 o 
   5  10  11      717.87      791.01     58.12 o 
   6  10  11     1032.09     1156.51     67.36 o 
   7  10  11      199.57      176.88     33.59 o 
   8  10  11       23.32       -3.23     17.03 o 
   9  10  11      398.75      351.51     45.97 o 
  10  10  11       40.51      -15.87     21.85 o 
  11  10  11      230.23      182.89     57.09 o 
  12  10  11      469.78      627.49     83.51 o 
  13  10  11       83.48       48.20     27.34 o 
 -14  11  11       79.27       33.47     36.18 o 
 -13  11  11       76.51       32.61     38.85 o 
 -12  11  11       32.34       10.44     33.93 o 
 -11  11  11      564.55      643.15     84.29 o 
 -10  11  11        0.15        5.90     31.78 o 
  -9  11  11      230.10      265.25     59.39 o 
  -8  11  11       10.45       -6.39     27.02 o 
  -7  11  11       35.59       40.78     34.06 o 
  -6  11  11      122.54       58.87     36.95 o 
  -5  11  11        1.01       54.19     35.32 o 
  -4  11  11        7.92        0.82     31.64 o 
  -3  11  11      110.41       54.20     38.78 o 
  -2  11  11       47.91       61.51     29.30 o 
  -1  11  11       89.12       51.94     42.21 o 
   0  11  11      246.34      304.10     38.98 o 
   1  11  11       48.43       75.66     26.05 o 
   2  11  11      353.29      371.16     51.66 o 
   3  11  11       24.34       31.00     19.76 o 
   4  11  11       34.80       41.95     20.36 o 
   5  11  11      106.89      122.03     29.90 o 
   6  11  11      160.11      145.01     31.42 o 
   7  11  11       84.74      106.07     28.95 o 
   8  11  11       76.00       94.70     27.88 o 
   9  11  11      116.73      120.93     36.95 o 
  10  11  11       15.52       -5.95     20.17 o 
  11  11  11       19.43       15.71     23.65 o 
  12  11  11       49.97       85.85     30.36 o 
 -13  12  11      536.43      438.66     77.96 o 
 -12  12  11        3.87        7.15     35.97 o 
 -11  12  11      340.77      302.95     64.91 o 
 -10  12  11       40.70       71.62     37.94 o 
  -9  12  11      179.94      132.49     46.89 o 
  -8  12  11      114.71      125.24     35.30 o 
  -7  12  11      140.54      208.15     42.33 o 
  -6  12  11       33.40       54.42     25.58 o 
  -5  12  11       48.67       89.07     29.43 o 
  -4  12  11        6.97       20.53     22.76 o 
  -3  12  11       23.22       18.22     22.27 o 
  -2  12  11      149.71      170.68     34.60 o 
  -1  12  11       45.28       21.19     31.48 o 
   0  12  11        0.33       60.53     41.37 o 
   1  12  11       83.18       18.87     35.42 o 
   2  12  11       15.19       -1.72     28.62 o 
   3  12  11       79.19       89.00     44.99 o 
   4  12  11      847.94     1011.99    106.17 o 
   5  12  11      312.29      320.74     44.13 o 
   6  12  11       15.28       16.58     46.22 o 
   7  12  11      125.32       82.63     43.07 o 
   8  12  11      508.30      570.29     57.94 o 
   9  12  11       12.74        9.23     22.69 o 
  10  12  11      159.79      208.57     40.48 o 
 -11  13  11       12.94       18.59     27.20 o 
 -10  13  11        0.17       -8.96     23.14 o 
  -9  13  11       23.68       55.21     45.62 o 
  -8  13  11      128.03      117.22     37.71 o 
  -7  13  11       52.42       33.34     45.41 o 
  -6  13  11       23.61       -8.28     22.14 o 
  -5  13  11      101.80      129.97     41.06 o 
  -4  13  11       23.23       -1.76     28.37 o 
  -3  13  11      932.62     1187.61     76.68 o 
  -2  13  11       34.97       50.46     39.30 o 
  -1  13  11      412.52      453.11     79.62 o 
   0  13  11       19.10        5.73     36.66 o 
   1  13  11      751.43      741.09     95.90 o 
   2  13  11       15.68       60.38     44.55 o 
   3  13  11      397.00      515.60     84.94 o 
   4  13  11      120.49       72.50     46.98 o 
   5  13  11      148.53      128.39     54.43 o 
   6  13  11        4.77       -8.48     32.19 o 
   7  13  11       88.57       79.27     48.68 o 
   8  13  11      351.96      470.04     86.09 o 
  -7  14  11     1221.07     1544.01     92.63 o 
  -6  14  11        7.29       12.53     26.82 o 
  -5  14  11      100.57      142.85     39.00 o 
  -4  14  11       45.06       25.52     27.68 o 
  -3  14  11       56.06       -9.68     34.71 o 
  -2  14  11       19.98       29.86     39.49 o 
  -1  14  11       17.90       70.99     47.32 o 
   0  14  11        2.48       13.15     37.20 o 
   1  14  11       98.29      118.25     51.34 o 
   2  14  11       48.49       58.20     41.06 o 
   3  14  11      109.18       59.97     45.05 o 
   4  14  11        7.50       42.43     42.81 o 
 -21   0  12       48.41       64.67     39.08 o 
 -20   0  12      123.86      113.95     41.77 o 
 -19   0  12       18.94       40.03     37.24 o 
 -18   0  12      184.57      226.23     53.61 o 
 -17   0  12     1989.21     2055.21    156.38 o 
 -16   0  12        6.37      -20.27     17.74 o 
 -15   0  12      510.31      578.80     67.98 o 
 -14   0  12      428.21      413.65     60.19 o 
 -13   0  12      495.49      540.02    100.43 o 
 -12   0  12      245.48      245.94     33.92 o 
 -11   0  12     1307.47     1276.86    101.47 o 
 -10   0  12      367.34      426.19     39.72 o 
  -9   0  12      426.74      362.62     29.82 o 
  -8   0  12      908.71      956.90     44.35 o 
  -7   0  12      874.00      830.13     39.14 o 
  -6   0  12      205.00      186.25     22.29 o 
  -5   0  12        8.03       -5.31      6.67 o 
  -4   0  12      675.93      717.08     29.17 o 
  -3   0  12      827.15      783.19     27.03 o 
  -2   0  12     1165.35     1298.97     30.57 o 
  -1   0  12       23.47       30.62      5.90 o 
   0   0  12     6698.00     6962.99     84.36 o 
   1   0  12     3177.98     3516.38     59.00 o 
   2   0  12       41.66       26.55      7.16 o 
   3   0  12     3463.66     3553.47     63.88 o 
   4   0  12        0.93       -1.85      5.64 o 
   5   0  12       27.03       10.01     10.46 o 
   6   0  12      103.42       71.22     12.47 o 
   7   0  12      379.80      363.92     31.48 o 
   8   0  12      898.83      938.59     56.49 o 
   9   0  12     3795.23     3754.86    242.45 o 
  10   0  12     2088.99     2125.75    118.33 o 
  11   0  12      347.09      263.72     48.88 o 
  12   0  12      448.04      495.39     64.38 o 
  13   0  12       39.88        3.33     22.86 o 
  14   0  12      293.83      217.96     49.88 o 
  15   0  12        0.23      -17.01     21.75 o 
  16   0  12      321.53      175.79     48.59 o 
  17   0  12       10.91      -18.27     24.01 o 
  18   0  12       84.42       38.55     34.93 o 
 -21   1  12       73.68       55.38     27.28 o 
 -20   1  12       26.82       35.58     22.89 o 
 -19   1  12       14.28       35.48     24.09 o 
 -18   1  12      239.31      341.95     43.04 o 
 -17   1  12      507.34      548.73     72.64 o 
 -16   1  12      353.99      372.58     35.74 o 
 -15   1  12     1391.62     1425.56     88.07 o 
 -14   1  12       42.51       46.90     17.07 o 
 -13   1  12       93.58      104.88     17.65 o 
 -12   1  12      134.79      140.60     18.89 o 
 -11   1  12      324.69      334.38     26.00 o 
 -10   1  12      927.94      904.23     37.04 o 
  -9   1  12       11.78        5.59      7.11 o 
  -8   1  12      567.64      553.30     24.96 o 
  -7   1  12      634.53      667.30     22.57 o 
  -6   1  12       27.65       24.22      7.48 o 
  -5   1  12     2615.67     2610.90     45.41 o 
  -4   1  12        9.54        2.09      4.41 o 
  -3   1  12      809.76      828.96     23.45 o 
  -2   1  12        0.29        4.41      3.62 o 
  -1   1  12      336.93      346.32     12.40 o 
   0   1  12      153.40      159.26      9.30 o 
   1   1  12      487.09      483.86     13.82 o 
   2   1  12     1439.15     1464.21     26.23 o 
   3   1  12      146.82      153.39      9.72 o 
   4   1  12        0.21        5.11      4.79 o 
   5   1  12      110.67       82.07     11.65 o 
   6   1  12      273.53      261.47     16.72 o 
   7   1  12      161.86      175.44     19.35 o 
   8   1  12      712.83      677.59     29.85 o 
   9   1  12     1472.33     1434.40     77.60 o 
  10   1  12      144.15       91.81     18.40 o 
  11   1  12      174.20      104.45     27.24 o 
  12   1  12        5.28       -9.31     10.63 o 
  13   1  12     1162.28     1234.42     66.43 o 
  14   1  12      482.05      426.11     96.39 o 
  15   1  12        0.72       -9.13     14.95 o 
  16   1  12       59.73       50.81     22.82 o 
  17   1  12       87.35       62.53     26.73 o 
  18   1  12      285.91      322.76     95.02 o 
 -21   2  12        0.51      -19.30     18.69 o 
 -20   2  12       57.99       -3.60     20.27 o 
 -19   2  12       25.27       32.04     38.18 o 
 -18   2  12       78.87       42.36     23.35 o 
 -17   2  12      220.18      171.51     32.78 o 
 -16   2  12      170.03      176.26     26.33 o 
 -15   2  12      432.55      406.26     35.32 o 
 -14   2  12       32.82       19.28     13.95 o 
 -13   2  12      317.90      354.59     39.62 o 
 -12   2  12      388.73      368.18     32.50 o 
 -11   2  12      658.11      574.04     51.77 o 
 -10   2  12       83.55       95.46     17.96 o 
  -9   2  12      421.80      429.79     27.07 o 
  -8   2  12      393.29      422.41     20.67 o 
  -7   2  12       47.35       43.87      9.94 o 
  -6   2  12     1121.70     1138.24     25.47 o 
  -5   2  12      252.26      259.95     13.39 o 
  -4   2  12      339.75      289.12     14.91 o 
  -3   2  12       75.23       87.83      9.44 o 
  -2   2  12        0.54        5.40      4.36 o 
  -1   2  12     1970.25     2029.95     32.42 o 
   0   2  12       19.52        9.89      4.47 o 
   1   2  12      158.57      161.96      9.41 o 
   2   2  12      199.02      171.98      9.71 o 
   3   2  12      309.77      325.19     13.40 o 
   4   2  12      107.03      102.83      9.80 o 
   5   2  12        3.30        8.22      5.43 o 
   6   2  12     1942.52     1940.50     39.33 o 
   7   2  12     1431.81     1380.06     32.86 o 
   8   2  12      527.00      485.12     23.77 o 
   9   2  12        3.75       -0.36      7.72 o 
  10   2  12      188.55      175.67     23.59 o 
  11   2  12       74.79       42.46     18.36 o 
  12   2  12      526.30      523.74     46.56 o 
  13   2  12       78.52      135.28     30.44 o 
  14   2  12       20.51       15.40     16.35 o 
  15   2  12       61.39       10.27     19.32 o 
  16   2  12       95.05       85.30     28.39 o 
  17   2  12      180.52      142.74     53.78 o 
  18   2  12      194.23      280.54     78.67 o 
 -21   3  12      232.52      197.21     67.51 o 
 -20   3  12        0.13      -31.39     21.98 o 
 -19   3  12       42.52       16.55     21.48 o 
 -18   3  12       38.80       20.69     21.61 o 
 -17   3  12      122.80      108.57     28.98 o 
 -16   3  12      528.93      412.28     70.56 o 
 -15   3  12       37.77       51.58     21.66 o 
 -14   3  12      167.62      205.35     31.38 o 
 -13   3  12       38.30       47.43     19.61 o 
 -12   3  12        0.87        7.03     12.20 o 
 -11   3  12      128.32      111.14     18.45 o 
 -10   3  12     2010.08     2082.59     81.16 o 
  -9   3  12      969.27     1001.24     36.59 o 
  -8   3  12      780.11      703.03     23.49 o 
  -7   3  12        2.97       10.44      7.97 o 
  -6   3  12      933.19      942.89     25.69 o 
  -5   3  12     2746.36     2777.99     44.05 o 
  -4   3  12     2362.46     2410.22     40.05 o 
  -3   3  12       14.07       12.52      5.18 o 
  -2   3  12      260.13      253.21     16.18 o 
  -1   3  12      835.23      830.14     21.33 o 
   0   3  12       11.16       15.08      4.87 o 
   1   3  12       25.54       27.31      5.36 o 
   2   3  12       96.53       93.90      8.13 o 
   3   3  12      256.14      278.62     14.89 o 
   4   3  12       98.13       79.45      9.08 o 
   5   3  12       88.30       79.02     12.62 o 
   6   3  12       95.34       80.90     11.32 o 
   7   3  12     1532.38     1593.25     39.58 o 
   8   3  12     1017.42     1074.22     32.90 o 
   9   3  12      306.54      291.65     29.78 o 
  10   3  12     1058.45      965.18     60.90 o 
  11   3  12      266.96      151.96     28.49 o 
  12   3  12      475.45      583.72    117.31 o 
  13   3  12      527.41      524.33     47.59 o 
  14   3  12      234.28      244.67     89.11 o 
  15   3  12       80.13      109.53     27.79 o 
  16   3  12      374.41      447.01     58.51 o 
  17   3  12       60.47       22.32     32.88 o 
  18   3  12      208.65      321.79     67.47 o 
 -21   4  12       10.24       39.95     21.42 o 
 -20   4  12       21.73       28.01     20.14 o 
 -19   4  12       58.05       38.57     34.76 o 
 -18   4  12        0.11       15.65     31.82 o 
 -17   4  12        3.32       -2.57     20.73 o 
 -16   4  12      372.15      350.87     42.37 o 
 -15   4  12       81.24       50.34     21.74 o 
 -14   4  12      312.17      341.11     39.07 o 
 -13   4  12      151.76      161.69     28.56 o 
 -12   4  12       12.30       -8.59     34.80 o 
 -11   4  12     1084.30     1082.88     56.18 o 
 -10   4  12        3.41        3.67      8.40 o 
  -9   4  12     1016.87     1072.27     32.20 o 
  -8   4  12        0.38        8.96      8.13 o 
  -7   4  12      325.09      322.67     16.09 o 
  -6   4  12      708.03      720.20     35.04 o 
  -5   4  12      215.95      236.34     13.90 o 
  -4   4  12     1652.56     1718.65     33.35 o 
  -3   4  12        1.51        5.76      5.42 o 
  -2   4  12      490.54      506.62     17.26 o 
  -1   4  12       12.63        8.78      5.48 o 
   0   4  12      169.60      156.88     10.14 o 
   1   4  12       16.00       13.67      5.12 o 
   2   4  12      558.12      598.05     17.11 o 
   3   4  12      165.20      150.06     11.33 o 
   4   4  12       24.18       18.60      6.64 o 
   5   4  12       44.03       29.77      6.58 o 
   6   4  12      370.97      388.47     20.26 o 
   7   4  12      760.26      781.88     25.62 o 
   8   4  12        7.90       -0.04      7.73 o 
   9   4  12       67.10       64.93     12.89 o 
  10   4  12      521.50      524.13     93.55 o 
  11   4  12      193.15      224.47     32.84 o 
  12   4  12      828.17      885.26     58.31 o 
  13   4  12       17.18        6.32     20.74 o 
  14   4  12      168.37      223.67     54.78 o 
  15   4  12      858.84     1020.94    101.95 o 
  16   4  12       11.79        2.55     23.80 o 
  17   4  12      276.25      215.02     56.79 o 
 -20   5  12        0.15       10.15     18.23 o 
 -19   5  12      231.87      186.59     29.87 o 
 -18   5  12      461.66      434.56    112.46 o 
 -17   5  12       15.99       23.21     21.89 o 
 -16   5  12       13.22       12.15     22.27 o 
 -15   5  12       35.66       20.07     20.64 o 
 -14   5  12       14.41       27.11     20.94 o 
 -13   5  12        3.19       -2.67     14.58 o 
 -12   5  12       43.92       33.64     19.01 o 
 -11   5  12      518.54      538.36     31.30 o 
 -10   5  12     1269.02     1243.31     61.37 o 
  -9   5  12       53.05       36.93     26.58 o 
  -8   5  12     1018.31     1102.86     40.92 o 
  -7   5  12     2038.97     2081.31     55.02 o 
  -6   5  12       24.36       20.99      7.59 o 
  -5   5  12       57.49       48.04      8.55 o 
  -4   5  12      945.13      952.76     31.74 o 
  -3   5  12      259.36      276.01     17.89 o 
  -2   5  12       23.59       12.37      6.58 o 
  -1   5  12     3538.01     3641.30     55.91 o 
   0   5  12       78.99       80.64      8.70 o 
   1   5  12      226.92      224.30     12.40 o 
   2   5  12     1598.17     1655.68     37.94 o 
   3   5  12       34.99       28.63      6.50 o 
   4   5  12     1662.62     1688.89     33.65 o 
   5   5  12      139.23      134.41     12.22 o 
   6   5  12        3.34       14.20      6.16 o 
   7   5  12       23.30       12.92      8.36 o 
   8   5  12       17.14        7.38      8.06 o 
   9   5  12        3.00        5.62     10.75 o 
  10   5  12       74.07       88.51     24.33 o 
  11   5  12     1128.48     1032.98     93.31 o 
  12   5  12       11.80        8.26     24.05 o 
  13   5  12       58.11       94.18     37.58 o 
  14   5  12       23.99        1.65     22.64 o 
  15   5  12        1.27        9.04     27.44 o 
  16   5  12      506.87      504.54     81.08 o 
  17   5  12       13.70        6.10     32.66 o 
 -19   6  12        2.42       13.61     18.60 o 
 -18   6  12     1202.02     1083.65     58.21 o 
 -17   6  12       60.48       73.69     30.36 o 
 -16   6  12      163.91      163.01     32.79 o 
 -15   6  12      652.89      649.36    114.37 o 
 -14   6  12        4.10       38.47     21.15 o 
 -13   6  12        1.69       27.23     22.33 o 
 -12   6  12        0.07        2.33     11.20 o 
 -11   6  12        0.53       -2.05     10.38 o 
 -10   6  12      409.69      421.08     32.55 o 
  -9   6  12      497.10      475.19     29.44 o 
  -8   6  12       19.83       14.76     10.32 o 
  -7   6  12      124.75      102.34     14.19 o 
  -6   6  12        0.76       -6.30      7.09 o 
  -5   6  12      191.60      173.74     13.91 o 
  -4   6  12      278.30      320.14     17.86 o 
  -3   6  12      122.85       88.89     11.03 o 
  -2   6  12       50.86       46.55      8.24 o 
  -1   6  12     1032.09     1080.73     27.92 o 
   0   6  12       76.26       85.21     10.78 o 
   1   6  12       89.82       90.76     11.00 o 
   2   6  12       71.78       73.02     10.37 o 
   3   6  12      203.10      197.20     16.74 o 
   4   6  12      166.95      171.89     14.51 o 
   5   6  12       55.70       54.11     19.78 o 
   6   6  12       88.68       95.45     14.98 o 
   7   6  12       22.30       15.23     10.31 o 
   8   6  12       99.70      109.25     16.05 o 
   9   6  12      535.89      512.60     38.30 o 
  10   6  12       32.80       54.27     30.54 o 
  11   6  12       33.43       10.42     17.53 o 
  12   6  12      582.70      639.43     80.34 o 
  13   6  12      104.60       97.31     38.79 o 
  14   6  12       30.44       43.15     32.52 o 
  15   6  12        9.86      -11.41     24.30 o 
  16   6  12        3.18       -0.31     26.84 o 
 -19   7  12      264.77      336.62     50.90 o 
 -18   7  12      291.47      254.51     59.67 o 
 -17   7  12       17.14       30.63     24.01 o 
 -16   7  12      136.82       78.29     27.66 o 
 -15   7  12       98.78       92.83     27.29 o 
 -14   7  12      100.83       91.22     25.60 o 
 -13   7  12       89.23       85.46     20.16 o 
 -12   7  12      673.16      674.10     49.34 o 
 -11   7  12      208.86      152.17     23.63 o 
 -10   7  12       49.98       46.32     14.98 o 
  -9   7  12      203.86      207.37     22.34 o 
  -8   7  12     1740.76     1712.25     52.75 o 
  -7   7  12      181.73      177.29     20.36 o 
  -6   7  12       10.64        9.82      9.63 o 
  -5   7  12      142.99      136.72     16.48 o 
  -4   7  12      115.61       90.83     11.98 o 
  -3   7  12      649.13      658.39     26.38 o 
  -2   7  12      122.03      149.93     13.96 o 
  -1   7  12      307.20      293.84     17.92 o 
   0   7  12      604.17      605.84     28.74 o 
   1   7  12      742.74      704.48     36.76 o 
   2   7  12      609.04      587.98     55.90 o 
   3   7  12      150.29      157.34     23.29 o 
   4   7  12      959.17      886.52     46.31 o 
   5   7  12       28.68        7.95     14.82 o 
   6   7  12      629.17      646.59     83.02 o 
   7   7  12       32.61       22.97     13.62 o 
   8   7  12       28.76       32.61     15.72 o 
   9   7  12      537.85      434.11     44.43 o 
  10   7  12      315.16      275.77     38.38 o 
  11   7  12       70.43       78.48     24.77 o 
  12   7  12        8.88       21.99     20.46 o 
  13   7  12        2.55        2.89     28.92 o 
  14   7  12       72.62      144.46     50.12 o 
  15   7  12      285.95      312.30     68.78 o 
 -18   8  12        1.29      -44.98     22.49 o 
 -17   8  12       81.59       15.62     32.93 o 
 -16   8  12      597.89      765.26     86.20 o 
 -15   8  12        5.08       -4.07     28.32 o 
 -14   8  12        0.67       -6.91     18.58 o 
 -13   8  12      219.15      159.38     34.98 o 
 -12   8  12      123.41      162.85     33.30 o 
 -11   8  12       46.09       70.34     19.91 o 
 -10   8  12      357.06      412.97     44.27 o 
  -9   8  12        0.66        5.83     13.32 o 
  -8   8  12        4.00        3.70     12.83 o 
  -7   8  12      268.72      325.33     29.50 o 
  -6   8  12       50.11       41.29     18.34 o 
  -5   8  12      222.25      258.59     26.72 o 
  -4   8  12      145.45      172.53     22.64 o 
  -3   8  12       27.98       12.26     11.08 o 
  -2   8  12      162.78      124.11     18.21 o 
  -1   8  12       19.56       16.67     12.68 o 
   0   8  12      246.27      289.99     44.08 o 
   1   8  12      438.72      425.82     42.06 o 
   2   8  12       73.53       50.27     36.37 o 
   3   8  12      164.96      128.89     37.97 o 
   4   8  12      183.91      175.29     31.16 o 
   5   8  12       72.55       61.25     35.10 o 
   6   8  12       28.89       50.88     32.29 o 
   7   8  12      154.05      139.24     30.30 o 
   8   8  12       17.66       25.51     18.43 o 
   9   8  12       59.18       31.68     21.40 o 
  10   8  12       22.12       49.44     22.47 o 
  11   8  12       40.58        9.54     43.58 o 
  12   8  12       49.06       46.55     24.37 o 
  13   8  12      223.98      163.52     51.38 o 
  14   8  12      165.22      179.09     52.75 o 
  15   8  12       80.11       72.61     41.07 o 
 -17   9  12        2.53        4.49     34.74 o 
 -16   9  12       56.75       81.22     43.16 o 
 -15   9  12       28.94      -11.00     30.88 o 
 -14   9  12       23.05        8.56     21.11 o 
 -13   9  12        4.90       20.43     23.27 o 
 -12   9  12        3.05        1.73     18.38 o 
 -11   9  12       85.34       88.20     26.22 o 
 -10   9  12      216.69      251.34     36.79 o 
  -9   9  12       65.63       78.79     20.57 o 
  -8   9  12      236.03      250.06     37.04 o 
  -7   9  12      165.55      146.09     56.01 o 
  -6   9  12      814.67      884.44    120.19 o 
  -5   9  12      181.30      200.64     32.30 o 
  -4   9  12        2.60       -1.93     15.08 o 
  -3   9  12       98.14       75.53     22.35 o 
  -2   9  12      133.94      136.23     27.02 o 
  -1   9  12      360.42      394.70     55.17 o 
   0   9  12      179.40      171.90     30.87 o 
   1   9  12     1285.58     1268.83     66.20 o 
   2   9  12        1.44       -1.10     14.85 o 
   3   9  12      270.17      307.96     39.12 o 
   4   9  12      389.21      503.63     47.75 o 
   5   9  12      439.78      471.74     47.61 o 
   6   9  12      278.84      324.28     58.92 o 
   7   9  12       64.14       43.48     22.13 o 
   8   9  12        8.96       15.65     25.13 o 
   9   9  12       64.54       43.98     24.11 o 
  10   9  12       94.79       90.79     29.07 o 
  11   9  12       49.50       30.75     23.31 o 
  12   9  12       84.47       34.78     24.36 o 
  13   9  12       25.44       33.28     27.62 o 
 -15  10  12        3.86       29.87     25.28 o 
 -14  10  12       84.91       82.36     30.79 o 
 -13  10  12       25.16       36.04     24.58 o 
 -12  10  12        8.79       31.27     32.27 o 
 -11  10  12        0.29       -5.42     32.18 o 
 -10  10  12       27.84      -13.31     25.08 o 
  -9  10  12       76.57       19.54     28.05 o 
  -8  10  12      525.21      542.20     77.11 o 
  -7  10  12       83.98       15.53     30.37 o 
  -6  10  12       89.29       50.51     36.70 o 
  -5  10  12        0.21        7.29     16.13 o 
  -4  10  12       67.07       86.56     23.65 o 
  -3  10  12       35.10       27.40     19.47 o 
  -2  10  12      174.78      179.05     32.28 o 
  -1  10  12       31.35       15.37     19.96 o 
   0  10  12      394.93      445.60     45.75 o 
   1  10  12        0.60        8.91     16.03 o 
   2  10  12      300.66      270.99     48.16 o 
   3  10  12       60.92      103.98     27.82 o 
   4  10  12      452.94      409.15     86.96 o 
   5  10  12       17.42       -6.81     17.47 o 
   6  10  12       10.80        0.78     17.57 o 
   7  10  12       66.47       53.10     25.16 o 
   8  10  12       16.94       34.29     25.74 o 
   9  10  12       20.00       28.83     23.41 o 
  10  10  12       36.90        6.44     21.67 o 
  11  10  12       10.40        1.47     22.96 o 
  12  10  12       25.23        9.94     21.25 o 
 -14  11  12       20.96       21.31     34.27 o 
 -13  11  12       32.37       51.87     38.02 o 
 -12  11  12       35.37       32.07     37.78 o 
 -11  11  12       21.05       12.23     31.30 o 
 -10  11  12       39.35        5.68     31.63 o 
  -9  11  12     1011.24     1204.39    113.68 o 
  -8  11  12        1.36       12.20     31.45 o 
  -7  11  12       45.03       38.05     36.10 o 
  -6  11  12       39.63       23.29     36.07 o 
  -5  11  12       28.95       31.09     30.77 o 
  -4  11  12      169.54      101.88     44.66 o 
  -3  11  12      175.63      259.37     61.20 o 
  -2  11  12       42.14       90.69     40.77 o 
  -1  11  12       57.46       18.39     18.98 o 
   0  11  12       26.01       51.26     22.51 o 
   1  11  12      143.52      121.14     28.45 o 
   2  11  12      159.84      170.03     33.95 o 
   3  11  12       60.03       91.82     29.23 o 
   4  11  12       93.12       98.42     78.29 o 
   5  11  12       55.22       21.08     21.71 o 
   6  11  12       10.02       28.07     22.08 o 
   7  11  12       14.56       15.43     19.96 o 
   8  11  12       10.09        2.49     22.32 o 
   9  11  12       37.85       49.43     25.96 o 
  10  11  12        2.25      -15.76     28.47 o 
  11  11  12      150.02      138.00     36.41 o 
 -12  12  12       19.81       50.19     40.99 o 
 -11  12  12      349.67      347.53     71.48 o 
 -10  12  12       49.57       38.38     38.80 o 
  -9  12  12       27.31       16.86     35.70 o 
  -8  12  12       49.69       37.94     35.28 o 
  -7  12  12       66.85       52.04     41.54 o 
  -6  12  12      228.22      220.96     60.03 o 
  -5  12  12        0.40        1.66     23.19 o 
  -4  12  12       14.90       40.59     31.17 o 
  -3  12  12       65.58       58.19     55.65 o 
  -2  12  12        2.04       -0.64     36.20 o 
  -1  12  12      119.63      173.92     54.84 o 
   0  12  12        3.54       23.39     38.28 o 
   1  12  12       18.43       17.76     35.26 o 
   2  12  12      533.33      551.43     84.68 o 
   3  12  12      188.98      288.68     65.69 o 
   4  12  12       15.29        9.84     20.97 o 
   5  12  12      106.22      107.60     31.17 o 
   6  12  12       24.36       71.64     27.88 o 
   7  12  12       17.63        7.90     22.83 o 
   8  12  12      121.16      177.21     37.88 o 
   9  12  12       12.70      -24.92     21.59 o 
  -9  13  12      102.76       92.33     60.82 o 
  -8  13  12      122.85       79.88     32.34 o 
  -7  13  12       12.17       36.24     40.53 o 
  -6  13  12       74.19       44.02     30.58 o 
  -5  13  12       11.79       44.37     30.72 o 
  -4  13  12       57.85       51.49     31.22 o 
  -3  13  12       33.55       70.87     44.39 o 
  -2  13  12       39.66       45.90     39.18 o 
  -1  13  12        0.85      -10.80     30.62 o 
   0  13  12      150.72      188.93     59.64 o 
   1  13  12      246.29      226.97     65.66 o 
   2  13  12      180.77      115.06     54.04 o 
   3  13  12      114.43       29.13     39.44 o 
   4  13  12       34.85       70.94     45.26 o 
   5  13  12       10.21       47.74     40.02 o 
   6  13  12       67.80       83.33     45.69 o 
  -4  14  12      199.98      219.07     63.91 o 
  -3  14  12       74.04      137.37     55.81 o 
  -2  14  12      455.61      456.05     84.86 o 
  -1  14  12      741.20      676.63     98.30 o 
   0  14  12       47.01       75.92     44.19 o 
   1  14  12       52.49       25.23     38.35 o 
 -21   1  13        1.74       15.53     23.99 o 
 -20   1  13       20.41      -13.56     21.30 o 
 -19   1  13      251.53      187.12     35.73 o 
 -18   1  13        1.53       27.10     22.13 o 
 -17   1  13      136.11      137.52     30.59 o 
 -16   1  13      230.75      273.09     38.76 o 
 -15   1  13      293.45      184.88     34.68 o 
 -14   1  13        3.88       22.25     17.37 o 
 -13   1  13       43.81       26.41     14.76 o 
 -12   1  13      377.71      406.32     33.58 o 
 -11   1  13        8.43        9.15     11.60 o 
 -10   1  13       40.16       56.12     18.27 o 
  -9   1  13      314.00      283.43     23.95 o 
  -8   1  13       75.85       46.91     13.50 o 
  -7   1  13      414.61      404.14     22.09 o 
  -6   1  13      289.26      267.12     19.25 o 
  -5   1  13     1238.58     1238.12     35.30 o 
  -4   1  13      983.82      993.36     27.48 o 
  -3   1  13      447.17      457.13     24.83 o 
  -2   1  13       28.87       27.03      6.29 o 
  -1   1  13       13.53       12.27      5.27 o 
   0   1  13        2.86        1.44      4.61 o 
   1   1  13      542.73      556.25     17.29 o 
   2   1  13      163.72      171.27     12.10 o 
   3   1  13      343.64      380.80     17.31 o 
   4   1  13       34.47       27.94      8.24 o 
   5   1  13       53.11       41.51      8.51 o 
   6   1  13        3.63       14.03      6.81 o 
   7   1  13      135.33      149.34     17.20 o 
   8   1  13      386.42      395.01     29.25 o 
   9   1  13      645.88      694.26     42.59 o 
  10   1  13      300.73      286.51     37.98 o 
  11   1  13      127.11       70.95     22.13 o 
  12   1  13        4.65        7.51     16.01 o 
  13   1  13        3.90        5.34     16.14 o 
  14   1  13       97.48       70.53     23.76 o 
  15   1  13      318.23      315.51     43.20 o 
  16   1  13       88.54       75.80     36.17 o 
  17   1  13        9.62       20.09     23.20 o 
 -21   2  13       64.23       45.04     26.77 o 
 -20   2  13      219.00      184.30     36.63 o 
 -19   2  13       30.15      -13.76     18.19 o 
 -18   2  13       47.38       48.62     38.59 o 
 -17   2  13      180.08      222.84     37.35 o 
 -16   2  13       42.72       22.26     28.32 o 
 -15   2  13       29.98       28.35     20.80 o 
 -14   2  13      287.17      266.19     30.34 o 
 -13   2  13       27.82       25.21     16.31 o 
 -12   2  13      508.69      485.53     36.18 o 
 -11   2  13      376.41      439.47     39.46 o 
 -10   2  13       74.77       55.32     14.28 o 
  -9   2  13      440.90      463.79     28.89 o 
  -8   2  13      463.68      486.50     28.98 o 
  -7   2  13       12.66       16.25      9.21 o 
  -6   2  13       82.78       72.91      9.64 o 
  -5   2  13       96.62       68.50     10.56 o 
  -4   2  13     3469.75     3615.45     56.35 o 
  -3   2  13        2.79        4.63      6.13 o 
  -2   2  13       29.08       13.77      6.34 o 
  -1   2  13      132.09      142.80     11.58 o 
   0   2  13      737.24      730.23     19.72 o 
   1   2  13       39.27       21.27      8.43 o 
   2   2  13        0.25        0.80      4.94 o 
   3   2  13       22.26       17.26      6.46 o 
   4   2  13      391.65      421.25     25.54 o 
   5   2  13      744.28      712.97     39.01 o 
   6   2  13      264.35      248.35     17.53 o 
   7   2  13      103.45       91.27     12.74 o 
   8   2  13       92.93       97.44     16.51 o 
   9   2  13       44.34       23.75     11.29 o 
  10   2  13        0.72       -0.30     13.35 o 
  11   2  13      461.44      458.50     44.18 o 
  12   2  13        8.36        5.90     15.25 o 
  13   2  13      143.18      124.71     27.78 o 
  14   2  13      515.12      558.18     52.06 o 
  15   2  13       40.48       28.41     21.95 o 
  16   2  13       95.36       48.75     24.85 o 
  17   2  13      208.52      209.10     39.76 o 
 -20   3  13        1.17       -8.86     24.17 o 
 -19   3  13        1.25        3.84     19.29 o 
 -18   3  13       59.61       33.62     22.94 o 
 -17   3  13      176.52      246.29     38.57 o 
 -16   3  13      207.32      198.11     33.83 o 
 -15   3  13       74.13      113.14     29.87 o 
 -14   3  13      189.06      139.21     30.64 o 
 -13   3  13      149.42      122.31     26.15 o 
 -12   3  13      163.81      232.86     94.55 o 
 -11   3  13       30.35       39.49     15.34 o 
 -10   3  13       78.13       94.35     18.54 o 
  -9   3  13      444.23      506.54     30.21 o 
  -8   3  13     1607.45     1573.05     55.88 o 
  -7   3  13       90.17       78.38     13.44 o 
  -6   3  13       13.43       17.30      7.16 o 
  -5   3  13     1087.16     1145.71     27.11 o 
  -4   3  13        4.76        1.83      5.42 o 
  -3   3  13     2653.91     2678.96     46.87 o 
  -2   3  13      323.66      359.22     17.14 o 
  -1   3  13      201.74      204.72     18.96 o 
   0   3  13       56.87       49.96      9.33 o 
   1   3  13        6.53       10.69      5.82 o 
   2   3  13      104.72      113.47     10.86 o 
   3   3  13      151.55      145.12     11.97 o 
   4   3  13      543.29      551.58     21.18 o 
   5   3  13      394.17      394.95     18.97 o 
   6   3  13       46.69       38.50      8.53 o 
   7   3  13      196.05      232.57     17.09 o 
   8   3  13        6.91        5.75      9.06 o 
   9   3  13        3.43       -0.02      9.93 o 
  10   3  13      502.30      442.94     42.52 o 
  11   3  13       82.77       89.12     24.05 o 
  12   3  13       20.12       49.70     23.69 o 
  13   3  13       32.05       12.41     16.17 o 
  14   3  13       15.79        8.41     18.14 o 
  15   3  13      123.03      115.07     29.65 o 
  16   3  13        1.61       15.75     32.91 o 
  17   3  13      110.60       68.90     38.96 o 
 -20   4  13       27.70       16.07     22.36 o 
 -19   4  13       42.32       19.77     25.01 o 
 -18   4  13      737.38      774.13     60.56 o 
 -17   4  13       15.12       28.22     22.45 o 
 -16   4  13        2.90       -5.20     15.41 o 
 -15   4  13        0.57       12.01     34.33 o 
 -14   4  13        0.06      -12.56     27.04 o 
 -13   4  13     1434.71     1492.90     71.00 o 
 -12   4  13       63.21       63.82     23.16 o 
 -11   4  13        2.51       21.71     17.83 o 
 -10   4  13      160.94      122.40     35.31 o 
  -9   4  13       88.10       86.61     18.43 o 
  -8   4  13      102.15       94.05     24.92 o 
  -7   4  13     1888.56     1989.93     60.26 o 
  -6   4  13      208.03      180.53     13.03 o 
  -5   4  13        3.12       -2.78      5.58 o 
  -4   4  13      392.91      355.48     15.91 o 
  -3   4  13      225.45      239.52     14.49 o 
  -2   4  13      254.83      260.88     14.12 o 
  -1   4  13       16.44       31.90      7.37 o 
   0   4  13      219.51      230.35     13.71 o 
   1   4  13      144.21      154.09     12.70 o 
   2   4  13       85.86      111.67     12.03 o 
   3   4  13      143.57      154.39     13.83 o 
   4   4  13      595.76      655.00     28.26 o 
   5   4  13      943.28      920.50     31.00 o 
   6   4  13      384.34      399.61     20.96 o 
   7   4  13     2752.37     2707.99     61.62 o 
   8   4  13      776.83      841.82     37.81 o 
   9   4  13      629.97      665.87     42.36 o 
  10   4  13      302.41      292.83     35.69 o 
  11   4  13      373.68      387.35     63.05 o 
  12   4  13        9.01       31.28     18.43 o 
  13   4  13       92.20       93.70     37.81 o 
  14   4  13        9.52       -7.45     22.77 o 
  15   4  13        0.02      -30.56     20.78 o 
  16   4  13        3.67        8.18     28.92 o 
 -19   5  13       71.12       18.58     22.87 o 
 -18   5  13      461.85      514.55     51.65 o 
 -17   5  13       29.73       17.83     21.61 o 
 -16   5  13      125.72       65.75     25.11 o 
 -15   5  13      332.85      390.99     50.14 o 
 -14   5  13      781.47      695.14     72.29 o 
 -13   5  13      845.49      884.70     58.36 o 
 -12   5  13      148.54      140.83     28.34 o 
 -11   5  13       74.32       50.92     24.60 o 
 -10   5  13      940.35     1010.81     46.46 o 
  -9   5  13      840.24      869.91     42.24 o 
  -8   5  13      157.45      153.92     26.18 o 
  -7   5  13      500.72      474.62     33.59 o 
  -6   5  13       97.85       70.27     18.72 o 
  -5   5  13      545.34      522.39     21.67 o 
  -4   5  13      872.14      916.31     28.24 o 
  -3   5  13     3831.96     4124.58     58.97 o 
  -2   5  13      817.89      846.56     22.68 o 
  -1   5  13      207.97      238.89     13.60 o 
   0   5  13     2303.09     2467.51     42.18 o 
   1   5  13      116.99      131.78     13.35 o 
   2   5  13      992.33      973.63     29.14 o 
   3   5  13      538.88      456.62     23.35 o 
   4   5  13        8.50       22.35      8.50 o 
   5   5  13        9.84        7.13      8.14 o 
   6   5  13       39.23       39.47     12.83 o 
   7   5  13       54.48       35.24     11.44 o 
   8   5  13        3.86        3.29      9.43 o 
   9   5  13       22.98       32.75     31.98 o 
  10   5  13      113.46      120.90     40.87 o 
  11   5  13       13.04       -2.20     19.25 o 
  12   5  13       16.77        5.59     26.32 o 
  13   5  13      350.38      286.60     59.73 o 
  14   5  13       13.71       17.12     30.98 o 
  15   5  13      445.72      546.66     83.94 o 
  16   5  13      116.59      260.94     65.57 o 
 -19   6  13       24.24        5.40     23.17 o 
 -18   6  13       16.27       14.18     24.74 o 
 -17   6  13        7.05        5.41     21.06 o 
 -16   6  13        6.55      -11.45     19.69 o 
 -15   6  13        1.04      -21.45     15.86 o 
 -14   6  13       17.44        7.03     29.65 o 
 -13   6  13       22.05       10.67     20.31 o 
 -12   6  13      225.00      227.23     29.31 o 
 -11   6  13       35.69       80.70     19.39 o 
 -10   6  13      145.65      118.11     18.71 o 
  -9   6  13       67.59       49.59     13.81 o 
  -8   6  13        1.86        7.81     10.21 o 
  -7   6  13      161.00      167.10     20.07 o 
  -6   6  13      317.96      318.89     25.86 o 
  -5   6  13      135.29      113.23     16.64 o 
  -4   6  13       21.81       27.25      8.49 o 
  -3   6  13      181.78      174.29     14.33 o 
  -2   6  13      277.03      302.65     17.49 o 
  -1   6  13        1.50        3.99      7.46 o 
   0   6  13     1119.81     1204.57     64.89 o 
   1   6  13     2738.68     2809.92     63.24 o 
   2   6  13      252.65      246.19     24.35 o 
   3   6  13      461.23      460.84     23.58 o 
   4   6  13       99.42       79.27     19.97 o 
   5   6  13      453.72      481.90     37.02 o 
   6   6  13       93.27      115.10     21.03 o 
   7   6  13       76.26       57.13     17.29 o 
   8   6  13        1.55       -6.28     23.39 o 
   9   6  13      118.40      149.14     30.81 o 
  10   6  13       27.33       24.73     18.68 o 
  11   6  13       15.79       56.35     31.56 o 
  12   6  13       16.43        5.46     25.35 o 
  13   6  13      191.19      132.68     44.71 o 
  14   6  13        3.43       17.81     28.76 o 
  15   6  13       42.74       25.99     34.83 o 
 -18   7  13        0.59       27.66     32.37 o 
 -17   7  13      396.97      375.99     51.57 o 
 -16   7  13       56.64       35.38     23.59 o 
 -15   7  13        0.25       16.95     22.31 o 
 -14   7  13      135.29      154.67     31.13 o 
 -13   7  13        3.04        3.22     14.78 o 
 -12   7  13      182.56      161.78     25.48 o 
 -11   7  13      531.44      555.49     40.07 o 
 -10   7  13       29.37       19.45     16.16 o 
  -9   7  13      277.00      225.76     26.44 o 
  -8   7  13      239.71      208.78     22.77 o 
  -7   7  13      323.87      319.48     26.07 o 
  -6   7  13      107.52      102.74     17.98 o 
  -5   7  13      230.98      208.08     39.40 o 
  -4   7  13       31.41       30.03     12.33 o 
  -3   7  13      539.46      544.83     25.93 o 
  -2   7  13      123.06       94.31     13.03 o 
  -1   7  13        8.61       17.13     13.65 o 
   0   7  13     1819.69     1889.88     67.39 o 
   1   7  13      912.01      888.18     57.20 o 
   2   7  13        6.64       15.38     16.53 o 
   3   7  13       73.39       85.01     28.32 o 
   4   7  13      610.85      567.79     47.95 o 
   5   7  13      316.93      406.94     42.63 o 
   6   7  13       10.42       -0.35     14.19 o 
   7   7  13       64.72       62.32     23.05 o 
   8   7  13      207.98      166.35     32.82 o 
   9   7  13      619.46      761.27     57.83 o 
  10   7  13      163.25      214.80     36.46 o 
  11   7  13        3.83        2.69     19.82 o 
  12   7  13      393.38      515.36     79.13 o 
  13   7  13        1.86       15.19     29.58 o 
  14   7  13        3.01      -15.51     25.61 o 
 -17   8  13        2.86       24.01     32.77 o 
 -16   8  13       68.77       98.62     45.63 o 
 -15   8  13      572.24      601.99     76.83 o 
 -14   8  13        3.93       12.71     22.07 o 
 -13   8  13       11.33       22.82     17.06 o 
 -12   8  13       68.64       90.06     21.20 o 
 -11   8  13        1.59       13.72     13.96 o 
 -10   8  13      602.98      561.17     39.94 o 
  -9   8  13      126.79      129.59     23.05 o 
  -8   8  13      483.04      473.37     37.11 o 
  -7   8  13       95.09       60.35     17.07 o 
  -6   8  13      254.45      252.00     27.50 o 
  -5   8  13        0.23        6.77     12.09 o 
  -4   8  13        0.52        3.74     14.76 o 
  -3   8  13      321.99      345.78     49.77 o 
  -2   8  13      202.49      185.34     36.36 o 
  -1   8  13       12.14       27.34     17.73 o 
   0   8  13      233.58      252.25     36.10 o 
   1   8  13        2.89        9.42     16.91 o 
   2   8  13      350.05      317.25     39.07 o 
   3   8  13        0.43        4.82     15.31 o 
   4   8  13       50.56       66.47     23.18 o 
   5   8  13        1.20       12.59     16.91 o 
   6   8  13       79.78       85.82     26.73 o 
   7   8  13       43.70       64.48     31.41 o 
   8   8  13        3.15       21.99     44.66 o 
   9   8  13        0.09       -8.19     17.20 o 
  10   8  13      131.30      112.78     31.23 o 
  11   8  13        1.10        6.51     21.41 o 
  12   8  13       60.62       74.03     28.66 o 
  13   8  13      448.96      478.91     81.34 o 
 -16   9  13        0.05       29.01     37.54 o 
 -15   9  13        1.22       29.64     35.84 o 
 -14   9  13        0.49        8.71     22.40 o 
 -13   9  13       66.00       56.12     25.16 o 
 -12   9  13      277.93      316.26     58.17 o 
 -11   9  13       58.04       23.94     21.91 o 
 -10   9  13     1141.74     1156.28     53.58 o 
  -9   9  13      510.40      486.34     37.74 o 
  -8   9  13       22.80       18.26     18.43 o 
  -7   9  13        7.33       21.73     20.59 o 
  -6   9  13       14.81       21.76     19.56 o 
  -5   9  13       66.65       40.85     26.03 o 
  -4   9  13        8.79       36.63     46.68 o 
  -3   9  13       10.96       31.52     20.70 o 
  -2   9  13       10.11       -8.38     14.05 o 
  -1   9  13      387.97      403.09     43.98 o 
   0   9  13      511.53      499.57     48.10 o 
   1   9  13      282.07      264.34     60.79 o 
   2   9  13      197.73      205.15     34.18 o 
   3   9  13       19.75       21.35     19.93 o 
   4   9  13      117.09      113.35     29.23 o 
   5   9  13      174.50      226.82     37.10 o 
   6   9  13      205.42      188.78     63.28 o 
   7   9  13        2.63       27.99     21.76 o 
   8   9  13       91.65       90.74     27.07 o 
   9   9  13      215.48      242.64     40.17 o 
  10   9  13        0.35       -5.72     19.42 o 
  11   9  13       41.89       75.92     31.00 o 
  12   9  13      112.94       92.40     30.35 o 
 -15  10  13        3.81       18.85     24.93 o 
 -14  10  13       54.91       31.82     36.10 o 
 -13  10  13        2.21      -10.61     33.25 o 
 -12  10  13       15.15       24.23     33.59 o 
 -11  10  13       97.30      149.99     49.03 o 
 -10  10  13        3.72       29.13     35.36 o 
  -9  10  13     1394.09     1539.34    118.72 o 
  -8  10  13      181.16      187.13     52.71 o 
  -7  10  13      283.15      291.43     62.92 o 
  -6  10  13      722.39      640.54     85.58 o 
  -5  10  13        4.49       15.49     18.59 o 
  -4  10  13      681.26      647.26     53.22 o 
  -3  10  13       49.08       43.24     22.01 o 
  -2  10  13      283.85      376.05    113.36 o 
  -1  10  13       14.99       13.21     18.84 o 
   0  10  13      226.90      228.82     36.14 o 
   1  10  13       67.68       45.27     21.90 o 
   2  10  13      191.04      240.51     37.31 o 
   3  10  13      253.18      236.02     36.75 o 
   4  10  13        6.38      -12.49     17.19 o 
   5  10  13       16.52        5.97     20.23 o 
   6  10  13      486.85      574.49     75.88 o 
   7  10  13      114.55       89.79     27.51 o 
   8  10  13      266.23      195.06     38.06 o 
   9  10  13       21.64       28.11     24.02 o 
  10  10  13       98.45      114.44     33.03 o 
  11  10  13        3.07       -1.02     22.90 o 
 -13  11  13       42.14       42.56     38.35 o 
 -12  11  13       78.54      105.54     47.28 o 
 -11  11  13       43.05        4.80     33.88 o 
 -10  11  13       69.58       29.62     38.93 o 
  -9  11  13       25.84       26.28     35.87 o 
  -8  11  13       53.88       60.54     39.42 o 
  -7  11  13      136.11      148.54     54.80 o 
  -6  11  13      538.82      671.68     92.59 o 
  -5  11  13       60.83       81.34     41.19 o 
  -4  11  13       18.45        7.66     30.00 o 
  -3  11  13      468.84      580.07     85.48 o 
  -2  11  13       28.43      112.24     45.93 o 
  -1  11  13      815.56      914.10     86.64 o 
   0  11  13      104.38      134.65     43.74 o 
   1  11  13       39.22       76.64     26.43 o 
   2  11  13       91.41      156.10     34.15 o 
   3  11  13      177.89      211.32     42.82 o 
   4  11  13       59.15        1.49     20.64 o 
   5  11  13        4.24        2.52     20.12 o 
   6  11  13      599.86      692.71     64.05 o 
   7  11  13      198.98      170.89     36.16 o 
   8  11  13       99.63      105.45     39.93 o 
   9  11  13       12.69        5.08     22.28 o 
 -11  12  13       13.01       -6.94     29.87 o 
 -10  12  13      394.82      529.62     87.23 o 
  -9  12  13      663.60      730.89     97.28 o 
  -8  12  13      247.03      344.53     72.33 o 
  -7  12  13        4.46      -21.88     28.42 o 
  -6  12  13       51.22       81.14     42.92 o 
  -5  12  13       17.76       50.77     41.39 o 
  -4  12  13        9.10        0.77     27.49 o 
  -3  12  13      412.74      472.60     82.89 o 
  -2  12  13        0.08       25.60     33.93 o 
  -1  12  13      274.42      270.30     66.53 o 
   0  12  13        1.77        9.22     32.87 o 
   1  12  13       91.61       77.86     43.37 o 
   2  12  13       13.66       28.03     38.02 o 
   3  12  13      364.07      585.17     87.07 o 
   4  12  13      199.18      216.29     39.84 o 
   5  12  13       50.20       40.97     26.25 o 
   6  12  13       72.75       50.17     27.57 o 
   7  12  13        3.69        3.07     23.79 o 
  -7  13  13       28.74       39.11     29.46 o 
  -6  13  13      130.14      164.21     38.85 o 
  -5  13  13        0.69       -9.30     24.38 o 
  -4  13  13       38.37       96.72     50.12 o 
  -3  13  13      490.22      705.00     99.55 o 
  -2  13  13      103.18      127.63     54.77 o 
  -1  13  13       15.16       -7.51     37.19 o 
   0  13  13     1584.68     1462.07    132.77 o 
   1  13  13      208.79      237.29     63.95 o 
   2  13  13       11.11       48.19     42.25 o 
   3  13  13        0.57      -16.70     34.89 o 
   4  13  13        5.59       70.83     45.73 o 
 -20   0  14        1.48       32.55     33.59 o 
 -19   0  14       39.73       26.19     37.39 o 
 -18   0  14      369.16      524.96     76.68 o 
 -17   0  14       13.60       41.82     30.23 o 
 -16   0  14      291.18      364.95     63.07 o 
 -15   0  14       95.57      147.03     43.58 o 
 -14   0  14       28.48       35.80     31.94 o 
 -13   0  14      485.22      356.19     57.04 o 
 -12   0  14      177.84      106.11     37.32 o 
 -11   0  14      192.58      207.39     34.56 o 
 -10   0  14       58.22       30.47     18.32 o 
  -9   0  14        0.61        3.92     13.94 o 
  -8   0  14      946.63      973.95     56.03 o 
  -7   0  14        3.25      -10.73     23.16 o 
  -6   0  14      890.11      905.48     65.67 o 
  -5   0  14      783.44      778.22     40.87 o 
  -4   0  14     3810.52     4098.74    102.97 o 
  -3   0  14      692.91      690.01     38.55 o 
  -2   0  14     1566.23     1614.87     77.55 o 
  -1   0  14     1082.85     1043.63     38.00 o 
   0   0  14     1118.89     1091.36     39.23 o 
   1   0  14       40.88       30.78     10.39 o 
   2   0  14      318.07      337.05     24.30 o 
   3   0  14      231.54      210.65     29.61 o 
   4   0  14      105.55       72.91     46.89 o 
   5   0  14      982.67     1019.73     48.61 o 
   6   0  14       43.51       36.07     17.34 o 
   7   0  14        7.49       11.89     20.53 o 
   8   0  14     1437.20     1527.93    100.35 o 
   9   0  14      209.59      202.86     45.17 o 
  10   0  14     1117.43     1253.28     94.26 o 
  11   0  14      194.48      194.80     46.77 o 
  12   0  14      277.12      310.85     59.14 o 
  13   0  14      232.15      333.89     60.63 o 
  14   0  14      399.64      376.24     65.70 o 
  15   0  14      296.01      169.24     50.07 o 
  16   0  14       67.61       65.04     38.37 o 
 -20   1  14       70.88       97.65     31.34 o 
 -19   1  14       67.03       54.55     27.56 o 
 -18   1  14       37.51       41.13     24.38 o 
 -17   1  14       27.52        6.07     44.71 o 
 -16   1  14      345.34      371.74     61.53 o 
 -15   1  14      467.00      410.61     50.70 o 
 -14   1  14       32.08       56.83     25.12 o 
 -13   1  14      474.86      393.45     42.31 o 
 -12   1  14      553.29      543.56     66.86 o 
 -11   1  14       81.75       75.33     19.18 o 
 -10   1  14      133.20       97.64     17.50 o 
  -9   1  14       78.54       91.00     16.22 o 
  -8   1  14      678.89      661.00     34.38 o 
  -7   1  14      694.99      675.18     34.10 o 
  -6   1  14      182.72      216.89     19.57 o 
  -5   1  14       88.15       66.32     11.41 o 
  -4   1  14      457.69      465.50     32.68 o 
  -3   1  14      239.37      290.62     18.20 o 
  -2   1  14      113.63       98.63     10.88 o 
  -1   1  14      625.80      663.86     22.53 o 
   0   1  14      122.18      135.40     12.10 o 
   1   1  14      165.64      173.62     12.14 o 
   2   1  14      132.34      150.20     13.19 o 
   3   1  14      321.91      336.84     20.68 o 
   4   1  14     1800.56     1894.25     42.60 o 
   5   1  14      624.57      710.98     30.56 o 
   6   1  14      900.06      926.18     39.78 o 
   7   1  14      133.03       98.58     20.24 o 
   8   1  14        4.02       -2.82     11.99 o 
   9   1  14      213.20      270.96     49.31 o 
  10   1  14       89.21      113.89     25.64 o 
  11   1  14       25.32       21.07     18.06 o 
  12   1  14      115.39       60.85     29.50 o 
  13   1  14        2.25       19.49     25.34 o 
  14   1  14      119.16       77.45     40.35 o 
  15   1  14        1.47       19.70     19.71 o 
  16   1  14      801.28      851.11     88.97 o 
 -20   2  14      125.97      134.36     34.69 o 
 -19   2  14      238.65      244.68     42.51 o 
 -18   2  14       30.17       31.82     31.26 o 
 -17   2  14       37.00        7.11     21.61 o 
 -16   2  14      308.98      326.21     42.90 o 
 -15   2  14       36.17       28.66     19.84 o 
 -14   2  14        3.01      -12.12     15.37 o 
 -13   2  14        3.84        0.24     14.16 o 
 -12   2  14       20.66        8.70     13.93 o 
 -11   2  14       65.72       77.81     18.85 o 
 -10   2  14        9.88       12.34     12.75 o 
  -9   2  14       57.07       62.40     14.66 o 
  -8   2  14        8.87       17.80     10.93 o 
  -7   2  14       52.14       49.69     13.56 o 
  -6   2  14      670.50      703.29     32.15 o 
  -5   2  14       47.88       37.32      8.64 o 
  -4   2  14     1819.75     1893.83     38.57 o 
  -3   2  14      220.05      212.42     14.49 o 
  -2   2  14     1836.73     1931.03     40.51 o 
  -1   2  14        3.30       17.96      7.02 o 
   0   2  14     1230.22     1293.48     30.78 o 
   1   2  14      758.52      758.92     28.21 o 
   2   2  14     1870.51     1961.34     42.42 o 
   3   2  14      316.31      315.22     18.79 o 
   4   2  14      586.17      578.91     29.83 o 
   5   2  14       29.67       18.97      8.21 o 
   6   2  14     1680.53     1690.19     51.63 o 
   7   2  14     1861.58     1881.63     65.65 o 
   8   2  14      899.36      834.23     49.84 o 
   9   2  14       69.51       43.74     39.42 o 
  10   2  14       76.42       74.29     26.12 o 
  11   2  14      113.58       71.27     22.77 o 
  12   2  14       57.13       71.10     23.18 o 
  13   2  14      203.18      157.98     32.15 o 
  14   2  14      241.54      196.73     36.40 o 
  15   2  14       15.92       19.15     20.99 o 
  16   2  14      241.95      213.35     38.97 o 
 -20   3  14      120.38       84.83     36.56 o 
 -19   3  14       70.98       26.19     25.16 o 
 -18   3  14      125.91      101.52     38.79 o 
 -17   3  14       90.61       60.51     26.59 o 
 -16   3  14        5.20       15.05     21.35 o 
 -15   3  14      750.39      700.15     82.60 o 
 -14   3  14       54.46       22.88     32.14 o 
 -13   3  14      343.18      360.93     42.26 o 
 -12   3  14       12.54       19.67     17.85 o 
 -11   3  14      367.21      371.56     39.59 o 
 -10   3  14      111.91       88.11     42.36 o 
  -9   3  14     1932.58     1869.30     63.24 o 
  -8   3  14      144.44      157.68     22.78 o 
  -7   3  14      327.22      306.37     22.45 o 
  -6   3  14      189.76      150.60     15.39 o 
  -5   3  14      109.06       91.29     11.20 o 
  -4   3  14       24.91       12.69      6.07 o 
  -3   3  14     1543.33     1654.71     33.85 o 
  -2   3  14      229.41      223.28     14.23 o 
  -1   3  14      296.58      316.10     17.92 o 
   0   3  14        1.09        4.18      5.82 o 
   1   3  14      184.90      188.00     15.13 o 
   2   3  14      782.81      810.31     27.27 o 
   3   3  14      288.57      320.43     20.42 o 
   4   3  14      259.53      303.55     22.27 o 
   5   3  14      399.10      431.52     23.46 o 
   6   3  14      414.62      401.05     25.12 o 
   7   3  14      502.33      573.51     32.48 o 
   8   3  14      153.78      138.25     19.97 o 
   9   3  14      725.02      712.50     52.80 o 
  10   3  14      121.58       99.36     55.83 o 
  11   3  14       10.85        3.14     30.34 o 
  12   3  14      280.57      249.50     38.53 o 
  13   3  14       25.70       28.82     20.88 o 
  14   3  14       30.86       40.36     22.55 o 
  15   3  14       24.58       20.63     31.91 o 
  16   3  14       27.42        5.64     30.16 o 
 -19   4  14        0.39      -16.65     19.96 o 
 -18   4  14       59.26       49.74     27.65 o 
 -17   4  14      115.36       70.30     27.86 o 
 -16   4  14        3.35      -15.84     17.62 o 
 -15   4  14      313.72      310.60     41.43 o 
 -14   4  14        8.16       12.50     18.10 o 
 -13   4  14      658.88      635.53     52.20 o 
 -12   4  14        8.82        6.82     17.53 o 
 -11   4  14      373.84      324.19    102.51 o 
 -10   4  14       67.32       36.68     26.21 o 
  -9   4  14       12.35        4.84     12.86 o 
  -8   4  14       35.06       29.86     14.32 o 
  -7   4  14      136.10      113.25     27.71 o 
  -6   4  14       62.95       90.78     13.58 o 
  -5   4  14       38.73       27.84      8.07 o 
  -4   4  14      153.39      174.25     13.20 o 
  -3   4  14        1.46        2.08      5.63 o 
  -2   4  14      274.41      271.21     14.48 o 
  -1   4  14      593.96      599.09     20.94 o 
   0   4  14       34.10       36.95      8.79 o 
   1   4  14     1357.69     1475.87     36.93 o 
   2   4  14      440.68      449.92     23.27 o 
   3   4  14      804.56      835.54     30.31 o 
   4   4  14     1010.58     1044.19     45.57 o 
   5   4  14      425.92      404.37     28.22 o 
   6   4  14       23.35       18.41     12.02 o 
   7   4  14       41.46       29.85     21.20 o 
   8   4  14      915.41     1018.05    100.46 o 
   9   4  14        6.13        8.39     15.48 o 
  10   4  14      269.99      252.65     43.16 o 
  11   4  14       19.02       11.00     17.89 o 
  12   4  14      195.12      226.58     53.41 o 
  13   4  14       64.11       70.75     37.77 o 
  14   4  14      170.56      212.41     56.91 o 
  15   4  14       77.13      116.37     44.02 o 
 -19   5  14       83.63       36.44     41.96 o 
 -18   5  14       79.29       71.07     62.58 o 
 -17   5  14       18.22       42.49     24.94 o 
 -16   5  14      261.99      292.30     46.42 o 
 -15   5  14        1.92       17.81     30.07 o 
 -14   5  14      461.35      411.82     45.37 o 
 -13   5  14       14.37       20.01     18.64 o 
 -12   5  14      230.81      222.32     48.10 o 
 -11   5  14        3.13        0.15     16.71 o 
 -10   5  14       58.98       25.69     14.10 o 
  -9   5  14      170.02      173.00     24.11 o 
  -8   5  14      197.56      163.31     24.00 o 
  -7   5  14        0.03        9.38     11.31 o 
  -6   5  14      236.02      195.64     24.47 o 
  -5   5  14     1490.48     1405.22     53.74 o 
  -4   5  14        3.56       -1.71      7.13 o 
  -3   5  14      125.91      129.27     13.08 o 
  -2   5  14      177.87      186.33     15.78 o 
  -1   5  14       13.72       18.19      8.39 o 
   0   5  14       44.59       39.75     10.97 o 
   1   5  14      110.23      121.71     14.00 o 
   2   5  14      363.96      357.87     23.64 o 
   3   5  14        1.55       22.86      8.65 o 
   4   5  14      555.60      596.93     32.92 o 
   5   5  14     1019.04     1049.47     41.37 o 
   6   5  14        8.32       11.62     11.81 o 
   7   5  14      579.19      583.39     37.90 o 
   8   5  14      373.55      387.44     44.14 o 
   9   5  14        6.10       33.71     29.40 o 
  10   5  14       95.06       73.35     32.91 o 
  11   5  14       26.48        7.68     25.99 o 
  12   5  14       72.82       36.75     31.02 o 
  13   5  14      133.75      150.15     50.07 o 
  14   5  14      347.70      315.13     65.79 o 
  15   5  14      378.15      397.38     74.96 o 
 -18   6  14       70.28      113.33     83.28 o 
 -17   6  14       35.10       65.33     51.16 o 
 -16   6  14      694.93      815.73    116.99 o 
 -15   6  14       67.42       54.84     25.16 o 
 -14   6  14      235.39      229.76     36.44 o 
 -13   6  14      664.16      710.11     54.97 o 
 -12   6  14       87.82      117.15     38.94 o 
 -11   6  14       14.99       -0.21     25.91 o 
 -10   6  14      292.77      246.91     30.08 o 
  -9   6  14        4.00        2.45     13.02 o 
  -8   6  14      283.27      267.36     25.45 o 
  -7   6  14        1.17        5.29     10.55 o 
  -6   6  14       59.05       83.49     16.01 o 
  -5   6  14      303.41      279.57     25.35 o 
  -4   6  14      405.91      444.39     36.80 o 
  -3   6  14        0.16        5.56      7.44 o 
  -2   6  14       23.67        9.59      9.09 o 
  -1   6  14     1021.81     1200.61     44.00 o 
   0   6  14     1255.98     1349.02     47.03 o 
   1   6  14      205.47      231.62     24.94 o 
   2   6  14        7.09       -5.24     10.97 o 
   3   6  14      188.88      180.64     36.43 o 
   4   6  14      286.63      332.57     43.59 o 
   5   6  14      180.37      187.16     55.46 o 
   6   6  14      113.69      101.16     26.99 o 
   7   6  14       82.73       26.45     18.58 o 
   8   6  14       74.58       63.41     35.65 o 
   9   6  14      113.46       77.60     24.52 o 
  10   6  14      119.52      144.84     43.18 o 
  11   6  14       61.77       56.15     31.87 o 
  12   6  14       89.59      151.43     50.16 o 
  13   6  14      151.61      144.50     48.58 o 
  14   6  14      710.23      939.16    105.18 o 
 -17   7  14        1.96        8.71     63.02 o 
 -16   7  14       23.24       23.55     24.09 o 
 -15   7  14       16.69       -8.46     18.35 o 
 -14   7  14        0.88       19.15     20.62 o 
 -13   7  14      156.40      107.81     39.86 o 
 -12   7  14        0.06        1.69     16.68 o 
 -11   7  14      476.34      514.43     39.87 o 
 -10   7  14        5.92       12.05     15.77 o 
  -9   7  14      878.48      874.75     48.11 o 
  -8   7  14      400.84      306.65     32.38 o 
  -7   7  14      142.40       99.37     20.73 o 
  -6   7  14      362.85      442.19     42.12 o 
  -5   7  14      129.71      158.98     23.76 o 
  -4   7  14      695.44      708.20     44.46 o 
  -3   7  14      207.97      231.19     31.04 o 
  -2   7  14       55.70       60.14     18.24 o 
  -1   7  14     1853.30     1825.20     81.25 o 
   0   7  14      179.49      160.85     30.97 o 
   1   7  14      138.54       58.91     44.01 o 
   2   7  14       83.93       50.27     19.40 o 
   3   7  14      105.30      157.11     30.38 o 
   4   7  14      209.35      182.55     34.11 o 
   5   7  14        0.05       10.36     28.74 o 
   6   7  14       98.54      114.69     28.59 o 
   7   7  14      401.47      493.65     49.24 o 
   8   7  14      216.19      249.54     38.18 o 
   9   7  14      244.79      207.34    108.82 o 
  10   7  14       18.84        4.67     18.74 o 
  11   7  14      147.15      138.27     46.59 o 
  12   7  14      185.67      144.20     46.02 o 
  13   7  14      511.04      533.77     85.04 o 
 -16   8  14       58.16       37.16     38.66 o 
 -15   8  14       65.48      133.37     49.14 o 
 -14   8  14       46.88       29.26     24.52 o 
 -13   8  14       13.71       33.32     18.22 o 
 -12   8  14       85.74       74.51     21.68 o 
 -11   8  14      130.82      122.55     24.24 o 
 -10   8  14       29.10       19.61     16.38 o 
  -9   8  14       47.90       73.75     20.60 o 
  -8   8  14       75.54       75.27     20.02 o 
  -7   8  14       43.65       26.26     17.08 o 
  -6   8  14       87.27       67.79     19.84 o 
  -5   8  14        4.54       39.54     23.25 o 
  -4   8  14      282.58      250.00     38.02 o 
  -3   8  14        5.87       21.84     19.46 o 
  -2   8  14      546.43      569.48     50.47 o 
  -1   8  14       10.46       29.10     19.05 o 
   0   8  14      897.24      890.75     61.19 o 
   1   8  14      765.10      898.69    105.44 o 
   2   8  14       95.89      101.48     27.99 o 
   3   8  14      146.45      152.84     31.33 o 
   4   8  14       26.40       48.37     40.70 o 
   5   8  14      525.68      657.52    148.17 o 
   6   8  14        5.82       -3.47     17.04 o 
   7   8  14        4.45       44.19     21.32 o 
   8   8  14       12.24        7.54     26.58 o 
   9   8  14      582.57      664.78     71.11 o 
  10   8  14        0.23        3.33     19.51 o 
  11   8  14      208.28      200.81     40.31 o 
  12   8  14       50.20       11.12     31.84 o 
 -15   9  14       15.81        8.71     34.36 o 
 -14   9  14      105.83       86.73     30.04 o 
 -13   9  14      224.00      149.71     34.83 o 
 -12   9  14       79.76       32.82     24.07 o 
 -11   9  14       52.60       21.22     22.77 o 
 -10   9  14      464.55      449.57     39.29 o 
  -9   9  14      102.62      101.49     27.44 o 
  -8   9  14      109.55       65.63     24.35 o 
  -7   9  14        0.33        5.49     18.21 o 
  -6   9  14        1.60       10.40     16.04 o 
  -5   9  14      179.98      201.24     52.41 o 
  -4   9  14       85.16       75.04     41.49 o 
  -3   9  14       32.59       39.23     28.26 o 
  -2   9  14        2.25      -11.59     16.37 o 
  -1   9  14        0.27        1.04     18.86 o 
   0   9  14        0.26       -3.48     16.98 o 
   1   9  14      344.68      322.55     43.15 o 
   2   9  14        6.11       21.19     18.72 o 
   3   9  14        0.72       12.67     18.58 o 
   4   9  14        2.38       14.84     20.17 o 
   5   9  14       45.76       18.79     20.87 o 
   6   9  14      347.97      288.15     42.83 o 
   7   9  14      171.10      196.43     37.46 o 
   8   9  14      128.61       66.68     26.33 o 
   9   9  14      226.31      245.21     57.71 o 
  10   9  14      251.60      273.91     43.84 o 
  11   9  14      107.92       65.71     28.49 o 
 -13  10  14      252.74      362.55     74.53 o 
 -12  10  14      210.20      271.46     66.30 o 
 -11  10  14      298.51      254.85     64.54 o 
 -10  10  14        7.31        2.14     33.17 o 
  -9  10  14        3.08      -19.02     27.52 o 
  -8  10  14        9.16       -9.37     30.32 o 
  -7  10  14        4.08        2.38     34.92 o 
  -6  10  14       20.35       10.29     18.79 o 
  -5  10  14        9.35       17.14     19.12 o 
  -4  10  14      115.50       71.51     25.27 o 
  -3  10  14       42.13       61.42     31.11 o 
  -2  10  14      166.83      121.42     31.28 o 
  -1  10  14       56.63       56.60     33.09 o 
   0  10  14        0.75       24.08     20.40 o 
   1  10  14       33.72       53.76     22.63 o 
   2  10  14      753.43      843.60     62.95 o 
   3  10  14      610.57      562.49     54.44 o 
   4  10  14      179.55      147.20     34.11 o 
   5  10  14        0.42       13.02     20.97 o 
   6  10  14      190.28      218.50     38.82 o 
   7  10  14       29.48       37.49     23.83 o 
   8  10  14        3.61       23.09     25.83 o 
   9  10  14        4.60       -0.91     20.25 o 
  10  10  14       19.80       50.97     39.16 o 
 -11  11  14        1.64       13.97     34.29 o 
 -10  11  14        3.37      -20.84     31.24 o 
  -9  11  14        0.46        3.49     31.31 o 
  -8  11  14       12.53       20.09     34.45 o 
  -7  11  14       82.67       56.50     41.18 o 
  -6  11  14       33.90       -8.74     31.96 o 
  -5  11  14      192.15      110.03     48.38 o 
  -4  11  14       25.19       40.25     38.39 o 
  -3  11  14       62.55       34.58     38.81 o 
  -2  11  14      144.14      166.95     34.14 o 
  -1  11  14      106.60       76.59     51.65 o 
   0  11  14       45.86       52.84     24.95 o 
   1  11  14       27.55       40.02     35.75 o 
   2  11  14        2.27      -14.51     17.90 o 
   3  11  14      219.56      270.36     82.83 o 
   4  11  14      104.19       48.16     31.96 o 
   5  11  14      181.07      260.40     44.18 o 
   6  11  14       12.34       37.63     25.76 o 
   7  11  14      247.66      297.53     46.80 o 
   8  11  14       19.83       30.34     26.65 o 
  -9  12  14        0.27      -27.70     28.46 o 
  -8  12  14      111.54       98.14     45.58 o 
  -7  12  14       27.73       11.52     33.60 o 
  -6  12  14        9.96       27.10     37.93 o 
  -5  12  14        4.74       13.09     36.85 o 
  -4  12  14       17.17       71.01     48.24 o 
  -3  12  14      139.91       94.21     48.51 o 
  -2  12  14        1.33       74.74     49.42 o 
  -1  12  14        1.53       47.10     46.26 o 
   0  12  14       17.50        5.67     40.82 o 
   1  12  14      328.80      397.27     80.23 o 
   2  12  14      204.35      188.73     59.00 o 
   3  12  14      301.78      270.88     46.74 o 
   4  12  14       51.41       41.11     24.50 o 
   5  12  14        2.92       25.84     22.94 o 
  -3  13  14       91.38      132.74     54.24 o 
  -2  13  14      420.43      386.04     78.19 o 
  -1  13  14        3.39       83.94     49.69 o 
 -19   1  15       81.57       80.15     30.53 o 
 -18   1  15        0.02       22.80     37.09 o 
 -17   1  15      380.77      380.97     48.26 o 
 -16   1  15      206.94      174.62     35.05 o 
 -15   1  15       95.52       84.55     30.95 o 
 -14   1  15       12.03       15.20     19.31 o 
 -13   1  15       25.79        8.97     19.58 o 
 -12   1  15       31.30       51.17     21.38 o 
 -11   1  15        0.62       -4.69     13.99 o 
 -10   1  15       69.96       24.61     15.20 o 
  -9   1  15      120.95      107.21     28.67 o 
  -8   1  15       61.53       45.01     15.35 o 
  -7   1  15       77.68       85.72     16.41 o 
  -6   1  15      124.37      119.13     18.12 o 
  -5   1  15        8.69       13.12     10.84 o 
  -4   1  15      290.35      302.77     27.82 o 
  -3   1  15      102.78       89.74     16.70 o 
  -2   1  15      651.19      664.77     25.95 o 
  -1   1  15       15.91       14.19      7.60 o 
   0   1  15        7.03        0.90      6.55 o 
   1   1  15       15.40       17.25      7.53 o 
   2   1  15        0.04        7.25      8.46 o 
   3   1  15        3.92        3.14      7.42 o 
   4   1  15        1.95        5.28      8.75 o 
   5   1  15       32.70       16.43      9.66 o 
   6   1  15        0.03        1.78     10.12 o 
   7   1  15      480.31      514.46     44.82 o 
   8   1  15      396.76      335.59     40.17 o 
   9   1  15     1375.54     1313.53     74.81 o 
  10   1  15       43.55       21.02     17.39 o 
  11   1  15       54.41       58.39     22.63 o 
  12   1  15      194.05      165.16     32.64 o 
  13   1  15       32.18       32.42     22.15 o 
  14   1  15      102.52      109.19     31.66 o 
  15   1  15       36.95       -2.81     20.93 o 
 -19   2  15        4.95        1.49     21.87 o 
 -18   2  15      126.88       84.18     41.58 o 
 -17   2  15        0.36       -7.07     18.87 o 
 -16   2  15        2.03       45.51     25.02 o 
 -15   2  15       91.16       62.09     25.13 o 
 -14   2  15        5.28       -6.82     16.86 o 
 -13   2  15        6.46       11.37     21.40 o 
 -12   2  15      466.18      433.88    115.21 o 
 -11   2  15       12.73       11.17     13.39 o 
 -10   2  15      485.02      435.05     35.22 o 
  -9   2  15      518.06      507.29     36.78 o 
  -8   2  15      622.21      625.12     39.46 o 
  -7   2  15      278.02      286.64     29.68 o 
  -6   2  15        0.39        0.64     11.62 o 
  -5   2  15      203.68      181.45     21.53 o 
  -4   2  15        0.74       -1.46      7.10 o 
  -3   2  15      200.10      204.13     16.01 o 
  -2   2  15        2.89        5.70      7.03 o 
  -1   2  15      225.63      218.39     16.92 o 
   0   2  15        7.08       14.96      7.55 o 
   1   2  15      215.56      225.92     19.85 o 
   2   2  15        0.23       -2.23      7.30 o 
   3   2  15      547.15      634.21     36.79 o 
   4   2  15      258.73      281.66     24.50 o 
   5   2  15      154.10      169.07     20.12 o 
   6   2  15       44.52       14.23     16.75 o 
   7   2  15      382.26      322.97     31.99 o 
   8   2  15      255.76      312.51    113.65 o 
   9   2  15       42.80       89.06     29.40 o 
  10   2  15        8.28        1.82     15.31 o 
  11   2  15        1.90        2.58     16.11 o 
  12   2  15        8.26       -0.89     17.68 o 
  13   2  15       46.70       14.77     17.99 o 
  14   2  15       50.95       59.07     24.11 o 
  15   2  15      173.86      153.04     33.58 o 
 -19   3  15       13.11        9.81     22.34 o 
 -18   3  15      380.71      389.00     50.77 o 
 -17   3  15      416.05      464.29     51.90 o 
 -16   3  15        0.48       -0.33     23.08 o 
 -15   3  15        1.99        1.82     19.54 o 
 -14   3  15       33.78       55.96     24.63 o 
 -13   3  15        2.55       -9.32     20.64 o 
 -12   3  15      383.74      426.31     84.47 o 
 -11   3  15      101.08      128.31     29.10 o 
 -10   3  15       17.44       23.08     19.08 o 
  -9   3  15       51.11       25.06     17.46 o 
  -8   3  15      123.72       88.23     28.62 o
[truncated: 70,802 more chars]
